# Supplementary material for: A pair of datasets for microRNA expression profiling to examine the use of careful study design for assigning arrays to samples
Source: Sci Data. 2018 May 15;5:180084. doi: 10.1038/sdata.2018.84 (PMC5952865; doi:10.1038/sdata.2018.84)
Supplement: Supplementary file 1 [file sdata201884-isa1.zip]

Archive with 4 entries (4 files):
- i_Investigation.txt
- s_study_Qin.txt
- a_assay_Ideal_Practice.txt
- a_assay_Typical_Practice.txt
