# Supplementary material for: A pair of datasets for microRNA expression profiling to examine the use of careful study design for assigning arrays to samples
Source: Sci Data. 2018 May 15;5:180084. doi: 10.1038/sdata.2018.84 (PMC5952865; doi:10.1038/sdata.2018.84)
Supplement: Supplementary file 1 [file sdata201884-isa1.zip › i_Investigation.txt]

# Investigation File generated for Scientific Data with Investigation File Authoring Tool version 0.1.0 on 10/04/2018 - This metadata file is CC0
ONTOLOGY SOURCE REFERENCE
Term Source Name	NCBITAXON	BTO	OBI	ERO
Term Source File	http://data.bioontology.org/ontologies/NCBITAXON	http://data.bioontology.org/ontologies/BTO	http://data.bioontology.org/ontologies/OBI	http://data.bioontology.org/ontologies/ERO
Term Source Version	2016AB	unknown	2014-08-18	2013-08-02
Term Source Description	National Center for Biotechnology Information (NCBI) Organismal Classification	BRENDA Tissue and Enzyme Source Ontology	Ontology for Biomedical Investigations	Eagle-I Research Resource Ontology
INVESTIGATION
Investigation Identifier
Investigation Title
Investigation Description
Investigation Submission Date
Investigation Public Release Date
INVESTIGATION PUBLICATIONS
Investigation PubMed ID
Investigation Publication DOI
Investigation Publication Author List
Investigation Publication Title
Investigation Publication Status
Investigation Publication Status Term Accession Number
Investigation Publication Status Term Source REF
INVESTIGATION CONTACTS
Investigation Person Last Name
Investigation Person Mid Initials
Investigation Person First Name
Investigation Person Address
Investigation Person Phone
Investigation Person Fax
Investigation Person Email
Investigation Person Affiliation
Investigation Person Roles
Investigation Person Roles Term Accession Number
Investigation Person Roles Term Source REF
STUDY
Study Identifier	10.1038/sdata.2018.84
Study Title	A pair of datasets for microRNA expression profiling to examine the use of careful study design for assigning arrays to samples
Study Submission Date	24/01/2018
Study Public Release Date	15/05/2018
Study Description	http://www.nature.com/articles/sdata201884#abstract
Study File Name	s_study_Qin.txt
Comment[Subject Keywords]	//;///;//
Comment[Manuscript Licence]	CC BY-4.0
Comment[Experimental Metadata Licence]	CC0
Comment[Supplementary Information File Name]		Supplementary File 1	Supplementary File 2	Supplementary File 3
Comment[Supplementary Information File Type]	x-zip-compressed	plain	plain	plain
Comment[Supplementary Information File URL]	http://www.nature.com/articles/sdata201884#supplementary-information	http://www.nature.com/articles/sdata201884#supplementary-information	http://www.nature.com/articles/sdata201884#supplementary-information	http://www.nature.com/articles/sdata201884#supplementary-information
Comment[Data Repository]	Gene Expression Omnibus;Gene Expression Omnibus
Comment[Data Record Accession]	GSE108838;GSE109058
Comment[Data Record URI]	https://identifiers.org/geo/GSE108838;https://identifiers.org/geo/GSE109058
STUDY DESIGN DESCRIPTORS
Study Design Type	parallel group design	protocol testing objective	microRNA profiling by array design
Study Design Type Term Accession Number	OBI:0500006	OBI:0000096	OBI:0001323
Study Design Type Term Source REF	OBI	OBI	OBI
STUDY PUBLICATIONS
Study PubMed ID	""	""	""
Study Publication DOI	doi:10.1158/1078-0432.CCR-13-3155	doi:10.1371/journal.pone.0098879	doi:10.1186/s12920-016-0187-4
Study Publication Author List	""	""	""
Study Publication Title	""	""	""
Study Publication Status	published	published	published
Study Publication Status Term Accession Number			
Study Publication Status Term Source REF			
STUDY FACTORS
Study Factor Name	study group
Study Factor Type	study design
Study Factor Type Term Accession Number	OBI:0500000
Study Factor Type Term Source REF	OBI
STUDY ASSAYS
Study Assay Measurement Type	microRNA profiling assay	microRNA profiling assay
Study Assay Measurement Type Term Accession Number	OBI:0001926	OBI:0001926
Study Assay Measurement Type Term Source REF	OBI	OBI
Study Assay Technology Type	microarray platform	microarray platform
Study Assay Technology Type Term Accession Number	OBI:0000052	OBI:0000052
Study Assay Technology Type Term Source REF	OBI	OBI
Study Assay Technology Platform	Agilent Human microRNA microarray v16.0	Agilent Human microRNA microarray v16.0
Study Assay File Name	a_assay_Ideal_Practice.txt	a_assay_Typical_Practice.txt
STUDY PROTOCOLS
Study Protocol Name	Sample collection	RNA extraction	Microarray data generation	Data pre-processing
Study Protocol Type	selection	total RNA extraction	microRNA profiling by array assay	data transformation
Study Protocol Type Term Accession Number	OBI:0001928	OBI:0000855	OBI:0001335	OBI:0200000
Study Protocol Type Term Source REF	OBI	OBI	OBI	ERO
Study Protocol Description				
Study Protocol URI	""	""	""	""
Study Protocol Version				
Study Protocol Parameters Name	""	""	instrument; manufacturer	""
Study Protocol Parameters Name Term Accession Number	""	""	""	""
Study Protocol Parameters Name Term Source REF	""	""	""	""
Study Protocol Components Name	""	""	""	""
Study Protocol Components Type	""	""	""	""
Study Protocol Components Type Term Accession Number	""	""	""	""
Study Protocol Components Type Term Source REF	""	""	""	""
STUDY CONTACTS
Study Person Last Name	Qin	Huang	Villafania	Cavatore	Olvera	Levine
Study Person First Name	Li-Xuan	Huei-Chung	Liliana	Magali	Narciso	Douglas A.
Study Person Mid Initials						
Study Person Email	qinl@mskcc.org	""	""	""	""	""
Study Person Phone						
Study Person Fax						
Study Person Address						
Study Person Affiliation	Department of Epidemiology and Biostatistics, Memorial Sloan Kettering Cancer Center, New York, NY, USA	Department of Epidemiology and Biostatistics, Memorial Sloan Kettering Cancer Center, New York, NY, USA	Marie-Josée & Henry R. Kravis Center for Molecular Oncology, Memorial Sloan Kettering Cancer Center, New York, NY, USA	Marie-Josée & Henry R. Kravis Center for Molecular Oncology, Memorial Sloan Kettering Cancer Center, New York, NY, USA	Department of Surgery, Memorial Sloan Kettering Cancer Center, New York, NY, USA	Department of Surgery, Memorial Sloan Kettering Cancer Center, New York, NY, USA
Study Person Roles						
Study Person Roles Term Accession Number						
Study Person Roles Term Source REF						
Comment[Study Person ORCID]						0000-0003-1038-8232
Comment[Funder]						
Comment[FundRef ID]						
Comment[Funder Term Source REF]						
Comment[Grant Identifier]						
