# Supplementary material for: A pair of datasets for microRNA expression profiling to examine the use of careful study design for assigning arrays to samples
Source: Sci Data. 2018 May 15;5:180084. doi: 10.1038/sdata.2018.84 (PMC5952865; doi:10.1038/sdata.2018.84)
Supplement: Supplementary file 1 [file sdata201884-isa1.zip › s_study_Qin.txt]

Source Name	Material Type	Term Source REF	Term Accession Number	Characteristics[organism]	Term Source REF	Term Accession Number	Characteristics[organism part]	Term Source REF	Term Accession Number	Protocol REF	Protocol REF	Sample Name	Factor Value[study group]
Memorial Sloan Kettering Cancer Center tumour sample	biological specimen	ERO	ERO:0000020	Homo sapiens	NCBITAXON	NCBITaxon:9606	ovary	BTO	BTO:0000975	Sample collection	RNA extraction	GL3500V	ideal practice; typical practice
Memorial Sloan Kettering Cancer Center tumour sample	biological specimen	ERO	ERO:0000020	Homo sapiens	NCBITAXON	NCBITaxon:9606	ovary	BTO	BTO:0000975	Sample collection	RNA extraction	GL3520V	ideal practice; typical practice
Memorial Sloan Kettering Cancer Center tumour sample	biological specimen	ERO	ERO:0000020	Homo sapiens	NCBITAXON	NCBITaxon:9606	uterine endometrium	BTO	BTO:0001422	Sample collection	RNA extraction	GL3529E	ideal practice; typical practice
Memorial Sloan Kettering Cancer Center tumour sample	biological specimen	ERO	ERO:0000020	Homo sapiens	NCBITAXON	NCBITaxon:9606	ovary	BTO	BTO:0000975	Sample collection	RNA extraction	GL3537V	ideal practice; typical practice
Memorial Sloan Kettering Cancer Center tumour sample	biological specimen	ERO	ERO:0000020	Homo sapiens	NCBITAXON	NCBITaxon:9606	uterine endometrium	BTO	BTO:0001422	Sample collection	RNA extraction	GL3542E	ideal practice; typical practice
Memorial Sloan Kettering Cancer Center tumour sample	biological specimen	ERO	ERO:0000020	Homo sapiens	NCBITAXON	NCBITaxon:9606	ovary	BTO	BTO:0000975	Sample collection	RNA extraction	GL3576V	ideal practice; typical practice
Memorial Sloan Kettering Cancer Center tumour sample	biological specimen	ERO	ERO:0000020	Homo sapiens	NCBITAXON	NCBITaxon:9606	ovary	BTO	BTO:0000975	Sample collection	RNA extraction	GL3597V	ideal practice; typical practice
Memorial Sloan Kettering Cancer Center tumour sample	biological specimen	ERO	ERO:0000020	Homo sapiens	NCBITAXON	NCBITaxon:9606	ovary	BTO	BTO:0000975	Sample collection	RNA extraction	GL3599V	ideal practice; typical practice
Memorial Sloan Kettering Cancer Center tumour sample	biological specimen	ERO	ERO:0000020	Homo sapiens	NCBITAXON	NCBITaxon:9606	ovary	BTO	BTO:0000975	Sample collection	RNA extraction	GL3623V	ideal practice; typical practice
Memorial Sloan Kettering Cancer Center tumour sample	biological specimen	ERO	ERO:0000020	Homo sapiens	NCBITAXON	NCBITaxon:9606	ovary	BTO	BTO:0000975	Sample collection	RNA extraction	GL3632V	ideal practice; typical practice
Memorial Sloan Kettering Cancer Center tumour sample	biological specimen	ERO	ERO:0000020	Homo sapiens	NCBITAXON	NCBITaxon:9606	uterine endometrium	BTO	BTO:0001422	Sample collection	RNA extraction	GL3686E	ideal practice; typical practice
Memorial Sloan Kettering Cancer Center tumour sample	biological specimen	ERO	ERO:0000020	Homo sapiens	NCBITAXON	NCBITaxon:9606	uterine endometrium	BTO	BTO:0001422	Sample collection	RNA extraction	GL3694E	ideal practice; typical practice
Memorial Sloan Kettering Cancer Center tumour sample	biological specimen	ERO	ERO:0000020	Homo sapiens	NCBITAXON	NCBITaxon:9606	uterine endometrium	BTO	BTO:0001422	Sample collection	RNA extraction	GL3709E	ideal practice; typical practice
Memorial Sloan Kettering Cancer Center tumour sample	biological specimen	ERO	ERO:0000020	Homo sapiens	NCBITAXON	NCBITaxon:9606	uterine endometrium	BTO	BTO:0001422	Sample collection	RNA extraction	GL3736E	ideal practice; typical practice
Memorial Sloan Kettering Cancer Center tumour sample	biological specimen	ERO	ERO:0000020	Homo sapiens	NCBITAXON	NCBITaxon:9606	ovary	BTO	BTO:0000975	Sample collection	RNA extraction	GL3793V	ideal practice; typical practice
Memorial Sloan Kettering Cancer Center tumour sample	biological specimen	ERO	ERO:0000020	Homo sapiens	NCBITAXON	NCBITaxon:9606	uterine endometrium	BTO	BTO:0001422	Sample collection	RNA extraction	GL3816E	ideal practice; typical practice
Memorial Sloan Kettering Cancer Center tumour sample	biological specimen	ERO	ERO:0000020	Homo sapiens	NCBITAXON	NCBITaxon:9606	uterine endometrium	BTO	BTO:0001422	Sample collection	RNA extraction	GL3898E	ideal practice; typical practice
Memorial Sloan Kettering Cancer Center tumour sample	biological specimen	ERO	ERO:0000020	Homo sapiens	NCBITAXON	NCBITaxon:9606	uterine endometrium	BTO	BTO:0001422	Sample collection	RNA extraction	GL3907E	ideal practice; typical practice
Memorial Sloan Kettering Cancer Center tumour sample	biological specimen	ERO	ERO:0000020	Homo sapiens	NCBITAXON	NCBITaxon:9606	uterine endometrium	BTO	BTO:0001422	Sample collection	RNA extraction	GL3934E	ideal practice; typical practice
Memorial Sloan Kettering Cancer Center tumour sample	biological specimen	ERO	ERO:0000020	Homo sapiens	NCBITAXON	NCBITaxon:9606	uterine endometrium	BTO	BTO:0001422	Sample collection	RNA extraction	GL4064E	ideal practice; typical practice
Memorial Sloan Kettering Cancer Center tumour sample	biological specimen	ERO	ERO:0000020	Homo sapiens	NCBITAXON	NCBITaxon:9606	uterine endometrium	BTO	BTO:0001422	Sample collection	RNA extraction	GL4080E	ideal practice; typical practice
Memorial Sloan Kettering Cancer Center tumour sample	biological specimen	ERO	ERO:0000020	Homo sapiens	NCBITAXON	NCBITaxon:9606	ovary	BTO	BTO:0000975	Sample collection	RNA extraction	GL4200V	ideal practice; typical practice
Memorial Sloan Kettering Cancer Center tumour sample	biological specimen	ERO	ERO:0000020	Homo sapiens	NCBITAXON	NCBITaxon:9606	ovary	BTO	BTO:0000975	Sample collection	RNA extraction	GL4226V	ideal practice; typical practice
Memorial Sloan Kettering Cancer Center tumour sample	biological specimen	ERO	ERO:0000020	Homo sapiens	NCBITAXON	NCBITaxon:9606	uterine endometrium	BTO	BTO:0001422	Sample collection	RNA extraction	GL4254E	ideal practice; typical practice
Memorial Sloan Kettering Cancer Center tumour sample	biological specimen	ERO	ERO:0000020	Homo sapiens	NCBITAXON	NCBITaxon:9606	uterine endometrium	BTO	BTO:0001422	Sample collection	RNA extraction	GL4282E	ideal practice; typical practice
Memorial Sloan Kettering Cancer Center tumour sample	biological specimen	ERO	ERO:0000020	Homo sapiens	NCBITAXON	NCBITaxon:9606	uterine endometrium	BTO	BTO:0001422	Sample collection	RNA extraction	GL4300E	ideal practice; typical practice
Memorial Sloan Kettering Cancer Center tumour sample	biological specimen	ERO	ERO:0000020	Homo sapiens	NCBITAXON	NCBITaxon:9606	uterine endometrium	BTO	BTO:0001422	Sample collection	RNA extraction	GL4366E	ideal practice; typical practice
Memorial Sloan Kettering Cancer Center tumour sample	biological specimen	ERO	ERO:0000020	Homo sapiens	NCBITAXON	NCBITaxon:9606	ovary	BTO	BTO:0000975	Sample collection	RNA extraction	GL4371V	ideal practice; typical practice
Memorial Sloan Kettering Cancer Center tumour sample	biological specimen	ERO	ERO:0000020	Homo sapiens	NCBITAXON	NCBITaxon:9606	uterine endometrium	BTO	BTO:0001422	Sample collection	RNA extraction	GL4415E	ideal practice; typical practice
Memorial Sloan Kettering Cancer Center tumour sample	biological specimen	ERO	ERO:0000020	Homo sapiens	NCBITAXON	NCBITaxon:9606	uterine endometrium	BTO	BTO:0001422	Sample collection	RNA extraction	GL4431E	ideal practice; typical practice
Memorial Sloan Kettering Cancer Center tumour sample	biological specimen	ERO	ERO:0000020	Homo sapiens	NCBITAXON	NCBITaxon:9606	uterine endometrium	BTO	BTO:0001422	Sample collection	RNA extraction	GL4440E	ideal practice; typical practice
Memorial Sloan Kettering Cancer Center tumour sample	biological specimen	ERO	ERO:0000020	Homo sapiens	NCBITAXON	NCBITaxon:9606	uterine endometrium	BTO	BTO:0001422	Sample collection	RNA extraction	GL4472E	ideal practice; typical practice
Memorial Sloan Kettering Cancer Center tumour sample	biological specimen	ERO	ERO:0000020	Homo sapiens	NCBITAXON	NCBITaxon:9606	ovary	BTO	BTO:0000975	Sample collection	RNA extraction	GL4487V	ideal practice; typical practice
Memorial Sloan Kettering Cancer Center tumour sample	biological specimen	ERO	ERO:0000020	Homo sapiens	NCBITAXON	NCBITaxon:9606	ovary	BTO	BTO:0000975	Sample collection	RNA extraction	GL4490V	ideal practice; typical practice
Memorial Sloan Kettering Cancer Center tumour sample	biological specimen	ERO	ERO:0000020	Homo sapiens	NCBITAXON	NCBITaxon:9606	uterine endometrium	BTO	BTO:0001422	Sample collection	RNA extraction	GL4530E	ideal practice; typical practice
Memorial Sloan Kettering Cancer Center tumour sample	biological specimen	ERO	ERO:0000020	Homo sapiens	NCBITAXON	NCBITaxon:9606	uterine endometrium	BTO	BTO:0001422	Sample collection	RNA extraction	GL4590E	ideal practice; typical practice
Memorial Sloan Kettering Cancer Center tumour sample	biological specimen	ERO	ERO:0000020	Homo sapiens	NCBITAXON	NCBITaxon:9606	uterine endometrium	BTO	BTO:0001422	Sample collection	RNA extraction	GL4627E	ideal practice; typical practice
Memorial Sloan Kettering Cancer Center tumour sample	biological specimen	ERO	ERO:0000020	Homo sapiens	NCBITAXON	NCBITaxon:9606	uterine endometrium	BTO	BTO:0001422	Sample collection	RNA extraction	GL4660E	ideal practice; typical practice
Memorial Sloan Kettering Cancer Center tumour sample	biological specimen	ERO	ERO:0000020	Homo sapiens	NCBITAXON	NCBITaxon:9606	uterine endometrium	BTO	BTO:0001422	Sample collection	RNA extraction	GL4666E	ideal practice; typical practice
Memorial Sloan Kettering Cancer Center tumour sample	biological specimen	ERO	ERO:0000020	Homo sapiens	NCBITAXON	NCBITaxon:9606	uterine endometrium	BTO	BTO:0001422	Sample collection	RNA extraction	GL4668E	ideal practice; typical practice
Memorial Sloan Kettering Cancer Center tumour sample	biological specimen	ERO	ERO:0000020	Homo sapiens	NCBITAXON	NCBITaxon:9606	ovary	BTO	BTO:0000975	Sample collection	RNA extraction	GL5113V	ideal practice; typical practice
Memorial Sloan Kettering Cancer Center tumour sample	biological specimen	ERO	ERO:0000020	Homo sapiens	NCBITAXON	NCBITaxon:9606	uterine endometrium	BTO	BTO:0001422	Sample collection	RNA extraction	JB1245E	ideal practice; typical practice
Memorial Sloan Kettering Cancer Center tumour sample	biological specimen	ERO	ERO:0000020	Homo sapiens	NCBITAXON	NCBITaxon:9606	uterine endometrium	BTO	BTO:0001422	Sample collection	RNA extraction	JB1394E	ideal practice; typical practice
Memorial Sloan Kettering Cancer Center tumour sample	biological specimen	ERO	ERO:0000020	Homo sapiens	NCBITAXON	NCBITaxon:9606	uterine endometrium	BTO	BTO:0001422	Sample collection	RNA extraction	JB1437E	ideal practice; typical practice
Memorial Sloan Kettering Cancer Center tumour sample	biological specimen	ERO	ERO:0000020	Homo sapiens	NCBITAXON	NCBITaxon:9606	uterine endometrium	BTO	BTO:0001422	Sample collection	RNA extraction	JB1521E	ideal practice; typical practice
Memorial Sloan Kettering Cancer Center tumour sample	biological specimen	ERO	ERO:0000020	Homo sapiens	NCBITAXON	NCBITaxon:9606	uterine endometrium	BTO	BTO:0001422	Sample collection	RNA extraction	JB1533E	ideal practice; typical practice
Memorial Sloan Kettering Cancer Center tumour sample	biological specimen	ERO	ERO:0000020	Homo sapiens	NCBITAXON	NCBITaxon:9606	ovary	BTO	BTO:0000975	Sample collection	RNA extraction	JB1535V	ideal practice; typical practice
Memorial Sloan Kettering Cancer Center tumour sample	biological specimen	ERO	ERO:0000020	Homo sapiens	NCBITAXON	NCBITaxon:9606	uterine endometrium	BTO	BTO:0001422	Sample collection	RNA extraction	JB1596E	ideal practice; typical practice
Memorial Sloan Kettering Cancer Center tumour sample	biological specimen	ERO	ERO:0000020	Homo sapiens	NCBITAXON	NCBITaxon:9606	uterine endometrium	BTO	BTO:0001422	Sample collection	RNA extraction	JB1602E	ideal practice; typical practice
Memorial Sloan Kettering Cancer Center tumour sample	biological specimen	ERO	ERO:0000020	Homo sapiens	NCBITAXON	NCBITaxon:9606	uterine endometrium	BTO	BTO:0001422	Sample collection	RNA extraction	JB1603E	ideal practice; typical practice
Memorial Sloan Kettering Cancer Center tumour sample	biological specimen	ERO	ERO:0000020	Homo sapiens	NCBITAXON	NCBITaxon:9606	ovary	BTO	BTO:0000975	Sample collection	RNA extraction	JB1654V	ideal practice; typical practice
Memorial Sloan Kettering Cancer Center tumour sample	biological specimen	ERO	ERO:0000020	Homo sapiens	NCBITAXON	NCBITaxon:9606	uterine endometrium	BTO	BTO:0001422	Sample collection	RNA extraction	JB1677E	ideal practice; typical practice
Memorial Sloan Kettering Cancer Center tumour sample	biological specimen	ERO	ERO:0000020	Homo sapiens	NCBITAXON	NCBITaxon:9606	uterine endometrium	BTO	BTO:0001422	Sample collection	RNA extraction	JB1705E	ideal practice; typical practice
Memorial Sloan Kettering Cancer Center tumour sample	biological specimen	ERO	ERO:0000020	Homo sapiens	NCBITAXON	NCBITaxon:9606	uterine endometrium	BTO	BTO:0001422	Sample collection	RNA extraction	JB1722E	ideal practice; typical practice
Memorial Sloan Kettering Cancer Center tumour sample	biological specimen	ERO	ERO:0000020	Homo sapiens	NCBITAXON	NCBITaxon:9606	uterine endometrium	BTO	BTO:0001422	Sample collection	RNA extraction	JB1866E	ideal practice; typical practice
Memorial Sloan Kettering Cancer Center tumour sample	biological specimen	ERO	ERO:0000020	Homo sapiens	NCBITAXON	NCBITaxon:9606	uterine endometrium	BTO	BTO:0001422	Sample collection	RNA extraction	JB1883E	ideal practice; typical practice
Memorial Sloan Kettering Cancer Center tumour sample	biological specimen	ERO	ERO:0000020	Homo sapiens	NCBITAXON	NCBITaxon:9606	uterine endometrium	BTO	BTO:0001422	Sample collection	RNA extraction	JB1905E	ideal practice; typical practice
Memorial Sloan Kettering Cancer Center tumour sample	biological specimen	ERO	ERO:0000020	Homo sapiens	NCBITAXON	NCBITaxon:9606	uterine endometrium	BTO	BTO:0001422	Sample collection	RNA extraction	JB1914E	ideal practice; typical practice
Memorial Sloan Kettering Cancer Center tumour sample	biological specimen	ERO	ERO:0000020	Homo sapiens	NCBITAXON	NCBITaxon:9606	ovary	BTO	BTO:0000975	Sample collection	RNA extraction	JB1989V	ideal practice; typical practice
Memorial Sloan Kettering Cancer Center tumour sample	biological specimen	ERO	ERO:0000020	Homo sapiens	NCBITAXON	NCBITaxon:9606	uterine endometrium	BTO	BTO:0001422	Sample collection	RNA extraction	JB1995E	ideal practice; typical practice
Memorial Sloan Kettering Cancer Center tumour sample	biological specimen	ERO	ERO:0000020	Homo sapiens	NCBITAXON	NCBITaxon:9606	uterine endometrium	BTO	BTO:0001422	Sample collection	RNA extraction	JB1996E	ideal practice; typical practice
Memorial Sloan Kettering Cancer Center tumour sample	biological specimen	ERO	ERO:0000020	Homo sapiens	NCBITAXON	NCBITaxon:9606	uterine endometrium	BTO	BTO:0001422	Sample collection	RNA extraction	JB2024E	ideal practice; typical practice
Memorial Sloan Kettering Cancer Center tumour sample	biological specimen	ERO	ERO:0000020	Homo sapiens	NCBITAXON	NCBITaxon:9606	ovary	BTO	BTO:0000975	Sample collection	RNA extraction	JB2025V	ideal practice; typical practice
Memorial Sloan Kettering Cancer Center tumour sample	biological specimen	ERO	ERO:0000020	Homo sapiens	NCBITAXON	NCBITaxon:9606	uterine endometrium	BTO	BTO:0001422	Sample collection	RNA extraction	JB2070E	ideal practice; typical practice
Memorial Sloan Kettering Cancer Center tumour sample	biological specimen	ERO	ERO:0000020	Homo sapiens	NCBITAXON	NCBITaxon:9606	uterine endometrium	BTO	BTO:0001422	Sample collection	RNA extraction	JB2091E	ideal practice; typical practice
Memorial Sloan Kettering Cancer Center tumour sample	biological specimen	ERO	ERO:0000020	Homo sapiens	NCBITAXON	NCBITaxon:9606	uterine endometrium	BTO	BTO:0001422	Sample collection	RNA extraction	JB2109E	ideal practice; typical practice
Memorial Sloan Kettering Cancer Center tumour sample	biological specimen	ERO	ERO:0000020	Homo sapiens	NCBITAXON	NCBITaxon:9606	ovary	BTO	BTO:0000975	Sample collection	RNA extraction	JB2133V	ideal practice; typical practice
Memorial Sloan Kettering Cancer Center tumour sample	biological specimen	ERO	ERO:0000020	Homo sapiens	NCBITAXON	NCBITaxon:9606	uterine endometrium	BTO	BTO:0001422	Sample collection	RNA extraction	JB2260E	ideal practice; typical practice
Memorial Sloan Kettering Cancer Center tumour sample	biological specimen	ERO	ERO:0000020	Homo sapiens	NCBITAXON	NCBITaxon:9606	ovary	BTO	BTO:0000975	Sample collection	RNA extraction	JB2299V	ideal practice; typical practice
Memorial Sloan Kettering Cancer Center tumour sample	biological specimen	ERO	ERO:0000020	Homo sapiens	NCBITAXON	NCBITaxon:9606	uterine endometrium	BTO	BTO:0001422	Sample collection	RNA extraction	JB2341E	ideal practice; typical practice
Memorial Sloan Kettering Cancer Center tumour sample	biological specimen	ERO	ERO:0000020	Homo sapiens	NCBITAXON	NCBITaxon:9606	uterine endometrium	BTO	BTO:0001422	Sample collection	RNA extraction	JB2344E	ideal practice; typical practice
Memorial Sloan Kettering Cancer Center tumour sample	biological specimen	ERO	ERO:0000020	Homo sapiens	NCBITAXON	NCBITaxon:9606	uterine endometrium	BTO	BTO:0001422	Sample collection	RNA extraction	JB2361E	ideal practice; typical practice
Memorial Sloan Kettering Cancer Center tumour sample	biological specimen	ERO	ERO:0000020	Homo sapiens	NCBITAXON	NCBITaxon:9606	uterine endometrium	BTO	BTO:0001422	Sample collection	RNA extraction	JB2373E	ideal practice; typical practice
Memorial Sloan Kettering Cancer Center tumour sample	biological specimen	ERO	ERO:0000020	Homo sapiens	NCBITAXON	NCBITaxon:9606	uterine endometrium	BTO	BTO:0001422	Sample collection	RNA extraction	JB2445E	ideal practice; typical practice
Memorial Sloan Kettering Cancer Center tumour sample	biological specimen	ERO	ERO:0000020	Homo sapiens	NCBITAXON	NCBITaxon:9606	uterine endometrium	BTO	BTO:0001422	Sample collection	RNA extraction	JB2446E	ideal practice; typical practice
Memorial Sloan Kettering Cancer Center tumour sample	biological specimen	ERO	ERO:0000020	Homo sapiens	NCBITAXON	NCBITaxon:9606	ovary	BTO	BTO:0000975	Sample collection	RNA extraction	JB2466V	ideal practice; typical practice
Memorial Sloan Kettering Cancer Center tumour sample	biological specimen	ERO	ERO:0000020	Homo sapiens	NCBITAXON	NCBITaxon:9606	uterine endometrium	BTO	BTO:0001422	Sample collection	RNA extraction	JB2471E	ideal practice; typical practice
Memorial Sloan Kettering Cancer Center tumour sample	biological specimen	ERO	ERO:0000020	Homo sapiens	NCBITAXON	NCBITaxon:9606	uterine endometrium	BTO	BTO:0001422	Sample collection	RNA extraction	JB2557E	ideal practice; typical practice
Memorial Sloan Kettering Cancer Center tumour sample	biological specimen	ERO	ERO:0000020	Homo sapiens	NCBITAXON	NCBITaxon:9606	uterine endometrium	BTO	BTO:0001422	Sample collection	RNA extraction	JB2620E	ideal practice; typical practice
Memorial Sloan Kettering Cancer Center tumour sample	biological specimen	ERO	ERO:0000020	Homo sapiens	NCBITAXON	NCBITaxon:9606	uterine endometrium	BTO	BTO:0001422	Sample collection	RNA extraction	JB2630E	ideal practice; typical practice
Memorial Sloan Kettering Cancer Center tumour sample	biological specimen	ERO	ERO:0000020	Homo sapiens	NCBITAXON	NCBITaxon:9606	uterine endometrium	BTO	BTO:0001422	Sample collection	RNA extraction	JB2636E	ideal practice; typical practice
Memorial Sloan Kettering Cancer Center tumour sample	biological specimen	ERO	ERO:0000020	Homo sapiens	NCBITAXON	NCBITaxon:9606	uterine endometrium	BTO	BTO:0001422	Sample collection	RNA extraction	JB2651E	ideal practice; typical practice
Memorial Sloan Kettering Cancer Center tumour sample	biological specimen	ERO	ERO:0000020	Homo sapiens	NCBITAXON	NCBITaxon:9606	uterine endometrium	BTO	BTO:0001422	Sample collection	RNA extraction	JB2665E	ideal practice; typical practice
Memorial Sloan Kettering Cancer Center tumour sample	biological specimen	ERO	ERO:0000020	Homo sapiens	NCBITAXON	NCBITaxon:9606	uterine endometrium	BTO	BTO:0001422	Sample collection	RNA extraction	JB2669E	ideal practice; typical practice
Memorial Sloan Kettering Cancer Center tumour sample	biological specimen	ERO	ERO:0000020	Homo sapiens	NCBITAXON	NCBITaxon:9606	uterine endometrium	BTO	BTO:0001422	Sample collection	RNA extraction	JB2684E	ideal practice; typical practice
Memorial Sloan Kettering Cancer Center tumour sample	biological specimen	ERO	ERO:0000020	Homo sapiens	NCBITAXON	NCBITaxon:9606	ovary	BTO	BTO:0000975	Sample collection	RNA extraction	JB2737V	ideal practice; typical practice
Memorial Sloan Kettering Cancer Center tumour sample	biological specimen	ERO	ERO:0000020	Homo sapiens	NCBITAXON	NCBITaxon:9606	uterine endometrium	BTO	BTO:0001422	Sample collection	RNA extraction	JB2750E	ideal practice; typical practice
Memorial Sloan Kettering Cancer Center tumour sample	biological specimen	ERO	ERO:0000020	Homo sapiens	NCBITAXON	NCBITaxon:9606	uterine endometrium	BTO	BTO:0001422	Sample collection	RNA extraction	JB2851E	ideal practice; typical practice
Memorial Sloan Kettering Cancer Center tumour sample	biological specimen	ERO	ERO:0000020	Homo sapiens	NCBITAXON	NCBITaxon:9606	uterine endometrium	BTO	BTO:0001422	Sample collection	RNA extraction	JB2865E	ideal practice; typical practice
Memorial Sloan Kettering Cancer Center tumour sample	biological specimen	ERO	ERO:0000020	Homo sapiens	NCBITAXON	NCBITaxon:9606	uterine endometrium	BTO	BTO:0001422	Sample collection	RNA extraction	JB2906E	ideal practice; typical practice
Memorial Sloan Kettering Cancer Center tumour sample	biological specimen	ERO	ERO:0000020	Homo sapiens	NCBITAXON	NCBITaxon:9606	uterine endometrium	BTO	BTO:0001422	Sample collection	RNA extraction	JB2907E	ideal practice; typical practice
Memorial Sloan Kettering Cancer Center tumour sample	biological specimen	ERO	ERO:0000020	Homo sapiens	NCBITAXON	NCBITaxon:9606	uterine endometrium	BTO	BTO:0001422	Sample collection	RNA extraction	JB2962E	ideal practice; typical practice
Memorial Sloan Kettering Cancer Center tumour sample	biological specimen	ERO	ERO:0000020	Homo sapiens	NCBITAXON	NCBITaxon:9606	uterine endometrium	BTO	BTO:0001422	Sample collection	RNA extraction	JB3012E	ideal practice; typical practice
Memorial Sloan Kettering Cancer Center tumour sample	biological specimen	ERO	ERO:0000020	Homo sapiens	NCBITAXON	NCBITaxon:9606	uterine endometrium	BTO	BTO:0001422	Sample collection	RNA extraction	JB3020E	ideal practice; typical practice
Memorial Sloan Kettering Cancer Center tumour sample	biological specimen	ERO	ERO:0000020	Homo sapiens	NCBITAXON	NCBITaxon:9606	ovary	BTO	BTO:0000975	Sample collection	RNA extraction	JB3025V	ideal practice; typical practice
Memorial Sloan Kettering Cancer Center tumour sample	biological specimen	ERO	ERO:0000020	Homo sapiens	NCBITAXON	NCBITaxon:9606	uterine endometrium	BTO	BTO:0001422	Sample collection	RNA extraction	JB3058E	ideal practice; typical practice
Memorial Sloan Kettering Cancer Center tumour sample	biological specimen	ERO	ERO:0000020	Homo sapiens	NCBITAXON	NCBITaxon:9606	ovary	BTO	BTO:0000975	Sample collection	RNA extraction	JB3063V	ideal practice; typical practice
Memorial Sloan Kettering Cancer Center tumour sample	biological specimen	ERO	ERO:0000020	Homo sapiens	NCBITAXON	NCBITaxon:9606	uterine endometrium	BTO	BTO:0001422	Sample collection	RNA extraction	JB3067E	ideal practice; typical practice
Memorial Sloan Kettering Cancer Center tumour sample	biological specimen	ERO	ERO:0000020	Homo sapiens	NCBITAXON	NCBITaxon:9606	uterine endometrium	BTO	BTO:0001422	Sample collection	RNA extraction	JB3110E	ideal practice; typical practice
Memorial Sloan Kettering Cancer Center tumour sample	biological specimen	ERO	ERO:0000020	Homo sapiens	NCBITAXON	NCBITaxon:9606	ovary	BTO	BTO:0000975	Sample collection	RNA extraction	JB3137V	ideal practice; typical practice
Memorial Sloan Kettering Cancer Center tumour sample	biological specimen	ERO	ERO:0000020	Homo sapiens	NCBITAXON	NCBITaxon:9606	ovary	BTO	BTO:0000975	Sample collection	RNA extraction	JB3172V	ideal practice; typical practice
Memorial Sloan Kettering Cancer Center tumour sample	biological specimen	ERO	ERO:0000020	Homo sapiens	NCBITAXON	NCBITaxon:9606	uterine endometrium	BTO	BTO:0001422	Sample collection	RNA extraction	JB3189E	ideal practice; typical practice
Memorial Sloan Kettering Cancer Center tumour sample	biological specimen	ERO	ERO:0000020	Homo sapiens	NCBITAXON	NCBITaxon:9606	uterine endometrium	BTO	BTO:0001422	Sample collection	RNA extraction	JB3197E	ideal practice; typical practice
Memorial Sloan Kettering Cancer Center tumour sample	biological specimen	ERO	ERO:0000020	Homo sapiens	NCBITAXON	NCBITaxon:9606	ovary	BTO	BTO:0000975	Sample collection	RNA extraction	JB3309V	ideal practice; typical practice
Memorial Sloan Kettering Cancer Center tumour sample	biological specimen	ERO	ERO:0000020	Homo sapiens	NCBITAXON	NCBITaxon:9606	uterine endometrium	BTO	BTO:0001422	Sample collection	RNA extraction	JB3329E	ideal practice; typical practice
Memorial Sloan Kettering Cancer Center tumour sample	biological specimen	ERO	ERO:0000020	Homo sapiens	NCBITAXON	NCBITaxon:9606	uterine endometrium	BTO	BTO:0001422	Sample collection	RNA extraction	JB3390E	ideal practice; typical practice
Memorial Sloan Kettering Cancer Center tumour sample	biological specimen	ERO	ERO:0000020	Homo sapiens	NCBITAXON	NCBITaxon:9606	uterine endometrium	BTO	BTO:0001422	Sample collection	RNA extraction	JB3426E	ideal practice; typical practice
Memorial Sloan Kettering Cancer Center tumour sample	biological specimen	ERO	ERO:0000020	Homo sapiens	NCBITAXON	NCBITaxon:9606	ovary	BTO	BTO:0000975	Sample collection	RNA extraction	JB3434V	ideal practice; typical practice
Memorial Sloan Kettering Cancer Center tumour sample	biological specimen	ERO	ERO:0000020	Homo sapiens	NCBITAXON	NCBITaxon:9606	uterine endometrium	BTO	BTO:0001422	Sample collection	RNA extraction	JB3436E	ideal practice; typical practice
Memorial Sloan Kettering Cancer Center tumour sample	biological specimen	ERO	ERO:0000020	Homo sapiens	NCBITAXON	NCBITaxon:9606	ovary	BTO	BTO:0000975	Sample collection	RNA extraction	JB3437V	ideal practice; typical practice
Memorial Sloan Kettering Cancer Center tumour sample	biological specimen	ERO	ERO:0000020	Homo sapiens	NCBITAXON	NCBITaxon:9606	ovary	BTO	BTO:0000975	Sample collection	RNA extraction	JB3441V	ideal practice; typical practice
Memorial Sloan Kettering Cancer Center tumour sample	biological specimen	ERO	ERO:0000020	Homo sapiens	NCBITAXON	NCBITaxon:9606	ovary	BTO	BTO:0000975	Sample collection	RNA extraction	JB3457V	ideal practice; typical practice
Memorial Sloan Kettering Cancer Center tumour sample	biological specimen	ERO	ERO:0000020	Homo sapiens	NCBITAXON	NCBITaxon:9606	ovary	BTO	BTO:0000975	Sample collection	RNA extraction	JB3663V	ideal practice; typical practice
Memorial Sloan Kettering Cancer Center tumour sample	biological specimen	ERO	ERO:0000020	Homo sapiens	NCBITAXON	NCBITaxon:9606	ovary	BTO	BTO:0000975	Sample collection	RNA extraction	JB3669V	ideal practice; typical practice
Memorial Sloan Kettering Cancer Center tumour sample	biological specimen	ERO	ERO:0000020	Homo sapiens	NCBITAXON	NCBITaxon:9606	ovary	BTO	BTO:0000975	Sample collection	RNA extraction	JB3820V	ideal practice; typical practice
Memorial Sloan Kettering Cancer Center tumour sample	biological specimen	ERO	ERO:0000020	Homo sapiens	NCBITAXON	NCBITaxon:9606	ovary	BTO	BTO:0000975	Sample collection	RNA extraction	JB3838V	ideal practice; typical practice
Memorial Sloan Kettering Cancer Center tumour sample	biological specimen	ERO	ERO:0000020	Homo sapiens	NCBITAXON	NCBITaxon:9606	ovary	BTO	BTO:0000975	Sample collection	RNA extraction	JB3905V	ideal practice; typical practice
Memorial Sloan Kettering Cancer Center tumour sample	biological specimen	ERO	ERO:0000020	Homo sapiens	NCBITAXON	NCBITaxon:9606	ovary	BTO	BTO:0000975	Sample collection	RNA extraction	JB3979V	ideal practice; typical practice
Memorial Sloan Kettering Cancer Center tumour sample	biological specimen	ERO	ERO:0000020	Homo sapiens	NCBITAXON	NCBITaxon:9606	ovary	BTO	BTO:0000975	Sample collection	RNA extraction	JB4029V	ideal practice; typical practice
Memorial Sloan Kettering Cancer Center tumour sample	biological specimen	ERO	ERO:0000020	Homo sapiens	NCBITAXON	NCBITaxon:9606	ovary	BTO	BTO:0000975	Sample collection	RNA extraction	JB4060V	ideal practice; typical practice
Memorial Sloan Kettering Cancer Center tumour sample	biological specimen	ERO	ERO:0000020	Homo sapiens	NCBITAXON	NCBITaxon:9606	ovary	BTO	BTO:0000975	Sample collection	RNA extraction	JB4077V	ideal practice; typical practice
Memorial Sloan Kettering Cancer Center tumour sample	biological specimen	ERO	ERO:0000020	Homo sapiens	NCBITAXON	NCBITaxon:9606	ovary	BTO	BTO:0000975	Sample collection	RNA extraction	JB4079V	ideal practice; typical practice
Memorial Sloan Kettering Cancer Center tumour sample	biological specimen	ERO	ERO:0000020	Homo sapiens	NCBITAXON	NCBITaxon:9606	ovary	BTO	BTO:0000975	Sample collection	RNA extraction	JB4160V	ideal practice; typical practice
Memorial Sloan Kettering Cancer Center tumour sample	biological specimen	ERO	ERO:0000020	Homo sapiens	NCBITAXON	NCBITaxon:9606	ovary	BTO	BTO:0000975	Sample collection	RNA extraction	JB4189V	ideal practice; typical practice
Memorial Sloan Kettering Cancer Center tumour sample	biological specimen	ERO	ERO:0000020	Homo sapiens	NCBITAXON	NCBITaxon:9606	ovary	BTO	BTO:0000975	Sample collection	RNA extraction	JB4196V	ideal practice; typical practice
Memorial Sloan Kettering Cancer Center tumour sample	biological specimen	ERO	ERO:0000020	Homo sapiens	NCBITAXON	NCBITaxon:9606	ovary	BTO	BTO:0000975	Sample collection	RNA extraction	JB4234V	ideal practice; typical practice
Memorial Sloan Kettering Cancer Center tumour sample	biological specimen	ERO	ERO:0000020	Homo sapiens	NCBITAXON	NCBITaxon:9606	ovary	BTO	BTO:0000975	Sample collection	RNA extraction	JB4304V	ideal practice; typical practice
Memorial Sloan Kettering Cancer Center tumour sample	biological specimen	ERO	ERO:0000020	Homo sapiens	NCBITAXON	NCBITaxon:9606	ovary	BTO	BTO:0000975	Sample collection	RNA extraction	JB4314V	ideal practice; typical practice
Memorial Sloan Kettering Cancer Center tumour sample	biological specimen	ERO	ERO:0000020	Homo sapiens	NCBITAXON	NCBITaxon:9606	ovary	BTO	BTO:0000975	Sample collection	RNA extraction	JB4345V	ideal practice; typical practice
Memorial Sloan Kettering Cancer Center tumour sample	biological specimen	ERO	ERO:0000020	Homo sapiens	NCBITAXON	NCBITaxon:9606	ovary	BTO	BTO:0000975	Sample collection	RNA extraction	JB4387V	ideal practice; typical practice
Memorial Sloan Kettering Cancer Center tumour sample	biological specimen	ERO	ERO:0000020	Homo sapiens	NCBITAXON	NCBITaxon:9606	ovary	BTO	BTO:0000975	Sample collection	RNA extraction	JB4388V	ideal practice; typical practice
Memorial Sloan Kettering Cancer Center tumour sample	biological specimen	ERO	ERO:0000020	Homo sapiens	NCBITAXON	NCBITaxon:9606	ovary	BTO	BTO:0000975	Sample collection	RNA extraction	JB4419V	ideal practice; typical practice
Memorial Sloan Kettering Cancer Center tumour sample	biological specimen	ERO	ERO:0000020	Homo sapiens	NCBITAXON	NCBITaxon:9606	ovary	BTO	BTO:0000975	Sample collection	RNA extraction	JB4442V	ideal practice; typical practice
Memorial Sloan Kettering Cancer Center tumour sample	biological specimen	ERO	ERO:0000020	Homo sapiens	NCBITAXON	NCBITaxon:9606	ovary	BTO	BTO:0000975	Sample collection	RNA extraction	JB4448V	ideal practice; typical practice
Memorial Sloan Kettering Cancer Center tumour sample	biological specimen	ERO	ERO:0000020	Homo sapiens	NCBITAXON	NCBITaxon:9606	ovary	BTO	BTO:0000975	Sample collection	RNA extraction	JB4450V	ideal practice; typical practice
Memorial Sloan Kettering Cancer Center tumour sample	biological specimen	ERO	ERO:0000020	Homo sapiens	NCBITAXON	NCBITaxon:9606	ovary	BTO	BTO:0000975	Sample collection	RNA extraction	JB4453V	ideal practice; typical practice
Memorial Sloan Kettering Cancer Center tumour sample	biological specimen	ERO	ERO:0000020	Homo sapiens	NCBITAXON	NCBITaxon:9606	ovary	BTO	BTO:0000975	Sample collection	RNA extraction	JB4531V	ideal practice; typical practice
Memorial Sloan Kettering Cancer Center tumour sample	biological specimen	ERO	ERO:0000020	Homo sapiens	NCBITAXON	NCBITaxon:9606	ovary	BTO	BTO:0000975	Sample collection	RNA extraction	JB4534V	ideal practice; typical practice
Memorial Sloan Kettering Cancer Center tumour sample	biological specimen	ERO	ERO:0000020	Homo sapiens	NCBITAXON	NCBITaxon:9606	ovary	BTO	BTO:0000975	Sample collection	RNA extraction	JB4548V	ideal practice; typical practice
Memorial Sloan Kettering Cancer Center tumour sample	biological specimen	ERO	ERO:0000020	Homo sapiens	NCBITAXON	NCBITaxon:9606	ovary	BTO	BTO:0000975	Sample collection	RNA extraction	JB4561V	ideal practice; typical practice
Memorial Sloan Kettering Cancer Center tumour sample	biological specimen	ERO	ERO:0000020	Homo sapiens	NCBITAXON	NCBITaxon:9606	ovary	BTO	BTO:0000975	Sample collection	RNA extraction	JB4577V	ideal practice; typical practice
Memorial Sloan Kettering Cancer Center tumour sample	biological specimen	ERO	ERO:0000020	Homo sapiens	NCBITAXON	NCBITaxon:9606	ovary	BTO	BTO:0000975	Sample collection	RNA extraction	JB4589V	ideal practice; typical practice
Memorial Sloan Kettering Cancer Center tumour sample	biological specimen	ERO	ERO:0000020	Homo sapiens	NCBITAXON	NCBITaxon:9606	uterine endometrium	BTO	BTO:0001422	Sample collection	RNA extraction	JB4618E	ideal practice; typical practice
Memorial Sloan Kettering Cancer Center tumour sample	biological specimen	ERO	ERO:0000020	Homo sapiens	NCBITAXON	NCBITaxon:9606	ovary	BTO	BTO:0000975	Sample collection	RNA extraction	JB4649V	ideal practice; typical practice
Memorial Sloan Kettering Cancer Center tumour sample	biological specimen	ERO	ERO:0000020	Homo sapiens	NCBITAXON	NCBITaxon:9606	ovary	BTO	BTO:0000975	Sample collection	RNA extraction	JB4650V	ideal practice; typical practice
Memorial Sloan Kettering Cancer Center tumour sample	biological specimen	ERO	ERO:0000020	Homo sapiens	NCBITAXON	NCBITaxon:9606	ovary	BTO	BTO:0000975	Sample collection	RNA extraction	JB4674V	ideal practice; typical practice
Memorial Sloan Kettering Cancer Center tumour sample	biological specimen	ERO	ERO:0000020	Homo sapiens	NCBITAXON	NCBITaxon:9606	ovary	BTO	BTO:0000975	Sample collection	RNA extraction	JB4676V	ideal practice; typical practice
Memorial Sloan Kettering Cancer Center tumour sample	biological specimen	ERO	ERO:0000020	Homo sapiens	NCBITAXON	NCBITaxon:9606	ovary	BTO	BTO:0000975	Sample collection	RNA extraction	JB4684V	ideal practice; typical practice
Memorial Sloan Kettering Cancer Center tumour sample	biological specimen	ERO	ERO:0000020	Homo sapiens	NCBITAXON	NCBITaxon:9606	ovary	BTO	BTO:0000975	Sample collection	RNA extraction	JB4696V	ideal practice; typical practice
Memorial Sloan Kettering Cancer Center tumour sample	biological specimen	ERO	ERO:0000020	Homo sapiens	NCBITAXON	NCBITaxon:9606	ovary	BTO	BTO:0000975	Sample collection	RNA extraction	JB4715V	ideal practice; typical practice
Memorial Sloan Kettering Cancer Center tumour sample	biological specimen	ERO	ERO:0000020	Homo sapiens	NCBITAXON	NCBITaxon:9606	ovary	BTO	BTO:0000975	Sample collection	RNA extraction	JB4743V	ideal practice; typical practice
Memorial Sloan Kettering Cancer Center tumour sample	biological specimen	ERO	ERO:0000020	Homo sapiens	NCBITAXON	NCBITaxon:9606	ovary	BTO	BTO:0000975	Sample collection	RNA extraction	JB4744V	ideal practice; typical practice
Memorial Sloan Kettering Cancer Center tumour sample	biological specimen	ERO	ERO:0000020	Homo sapiens	NCBITAXON	NCBITaxon:9606	ovary	BTO	BTO:0000975	Sample collection	RNA extraction	JB4752V	ideal practice; typical practice
Memorial Sloan Kettering Cancer Center tumour sample	biological specimen	ERO	ERO:0000020	Homo sapiens	NCBITAXON	NCBITaxon:9606	ovary	BTO	BTO:0000975	Sample collection	RNA extraction	JB4757V	ideal practice; typical practice
Memorial Sloan Kettering Cancer Center tumour sample	biological specimen	ERO	ERO:0000020	Homo sapiens	NCBITAXON	NCBITaxon:9606	ovary	BTO	BTO:0000975	Sample collection	RNA extraction	JB4833V	ideal practice; typical practice
Memorial Sloan Kettering Cancer Center tumour sample	biological specimen	ERO	ERO:0000020	Homo sapiens	NCBITAXON	NCBITaxon:9606	ovary	BTO	BTO:0000975	Sample collection	RNA extraction	JB4860V	ideal practice; typical practice
Memorial Sloan Kettering Cancer Center tumour sample	biological specimen	ERO	ERO:0000020	Homo sapiens	NCBITAXON	NCBITaxon:9606	uterine endometrium	BTO	BTO:0001422	Sample collection	RNA extraction	JB4870E	ideal practice; typical practice
Memorial Sloan Kettering Cancer Center tumour sample	biological specimen	ERO	ERO:0000020	Homo sapiens	NCBITAXON	NCBITaxon:9606	ovary	BTO	BTO:0000975	Sample collection	RNA extraction	JB4878V	ideal practice; typical practice
Memorial Sloan Kettering Cancer Center tumour sample	biological specimen	ERO	ERO:0000020	Homo sapiens	NCBITAXON	NCBITaxon:9606	ovary	BTO	BTO:0000975	Sample collection	RNA extraction	JB4889V	ideal practice; typical practice
Memorial Sloan Kettering Cancer Center tumour sample	biological specimen	ERO	ERO:0000020	Homo sapiens	NCBITAXON	NCBITaxon:9606	ovary	BTO	BTO:0000975	Sample collection	RNA extraction	JB4899V	ideal practice; typical practice
Memorial Sloan Kettering Cancer Center tumour sample	biological specimen	ERO	ERO:0000020	Homo sapiens	NCBITAXON	NCBITaxon:9606	ovary	BTO	BTO:0000975	Sample collection	RNA extraction	JB4900V	ideal practice; typical practice
Memorial Sloan Kettering Cancer Center tumour sample	biological specimen	ERO	ERO:0000020	Homo sapiens	NCBITAXON	NCBITaxon:9606	ovary	BTO	BTO:0000975	Sample collection	RNA extraction	JB4912V	ideal practice; typical practice
Memorial Sloan Kettering Cancer Center tumour sample	biological specimen	ERO	ERO:0000020	Homo sapiens	NCBITAXON	NCBITaxon:9606	uterine endometrium	BTO	BTO:0001422	Sample collection	RNA extraction	JB4916E	ideal practice; typical practice
Memorial Sloan Kettering Cancer Center tumour sample	biological specimen	ERO	ERO:0000020	Homo sapiens	NCBITAXON	NCBITaxon:9606	uterine endometrium	BTO	BTO:0001422	Sample collection	RNA extraction	JB4933E	ideal practice; typical practice
Memorial Sloan Kettering Cancer Center tumour sample	biological specimen	ERO	ERO:0000020	Homo sapiens	NCBITAXON	NCBITaxon:9606	ovary	BTO	BTO:0000975	Sample collection	RNA extraction	JB4952V	ideal practice; typical practice
Memorial Sloan Kettering Cancer Center tumour sample	biological specimen	ERO	ERO:0000020	Homo sapiens	NCBITAXON	NCBITaxon:9606	ovary	BTO	BTO:0000975	Sample collection	RNA extraction	JB4960V	ideal practice; typical practice
Memorial Sloan Kettering Cancer Center tumour sample	biological specimen	ERO	ERO:0000020	Homo sapiens	NCBITAXON	NCBITaxon:9606	ovary	BTO	BTO:0000975	Sample collection	RNA extraction	JB4962V	ideal practice; typical practice
Memorial Sloan Kettering Cancer Center tumour sample	biological specimen	ERO	ERO:0000020	Homo sapiens	NCBITAXON	NCBITaxon:9606	ovary	BTO	BTO:0000975	Sample collection	RNA extraction	JB4998V	ideal practice; typical practice
Memorial Sloan Kettering Cancer Center tumour sample	biological specimen	ERO	ERO:0000020	Homo sapiens	NCBITAXON	NCBITaxon:9606	uterine endometrium	BTO	BTO:0001422	Sample collection	RNA extraction	JB5000E	ideal practice; typical practice
Memorial Sloan Kettering Cancer Center tumour sample	biological specimen	ERO	ERO:0000020	Homo sapiens	NCBITAXON	NCBITaxon:9606	ovary	BTO	BTO:0000975	Sample collection	RNA extraction	JB5011V	ideal practice; typical practice
Memorial Sloan Kettering Cancer Center tumour sample	biological specimen	ERO	ERO:0000020	Homo sapiens	NCBITAXON	NCBITaxon:9606	ovary	BTO	BTO:0000975	Sample collection	RNA extraction	JB5014V	ideal practice; typical practice
Memorial Sloan Kettering Cancer Center tumour sample	biological specimen	ERO	ERO:0000020	Homo sapiens	NCBITAXON	NCBITaxon:9606	uterine endometrium	BTO	BTO:0001422	Sample collection	RNA extraction	JB5017E	ideal practice; typical practice
Memorial Sloan Kettering Cancer Center tumour sample	biological specimen	ERO	ERO:0000020	Homo sapiens	NCBITAXON	NCBITaxon:9606	ovary	BTO	BTO:0000975	Sample collection	RNA extraction	JB5019V	ideal practice; typical practice
Memorial Sloan Kettering Cancer Center tumour sample	biological specimen	ERO	ERO:0000020	Homo sapiens	NCBITAXON	NCBITaxon:9606	uterine endometrium	BTO	BTO:0001422	Sample collection	RNA extraction	JB5043E	ideal practice; typical practice
Memorial Sloan Kettering Cancer Center tumour sample	biological specimen	ERO	ERO:0000020	Homo sapiens	NCBITAXON	NCBITaxon:9606	uterine endometrium	BTO	BTO:0001422	Sample collection	RNA extraction	JB5049E	ideal practice; typical practice
Memorial Sloan Kettering Cancer Center tumour sample	biological specimen	ERO	ERO:0000020	Homo sapiens	NCBITAXON	NCBITaxon:9606	ovary	BTO	BTO:0000975	Sample collection	RNA extraction	JB5051V	ideal practice; typical practice
Memorial Sloan Kettering Cancer Center tumour sample	biological specimen	ERO	ERO:0000020	Homo sapiens	NCBITAXON	NCBITaxon:9606	ovary	BTO	BTO:0000975	Sample collection	RNA extraction	JB5068V	ideal practice; typical practice
Memorial Sloan Kettering Cancer Center tumour sample	biological specimen	ERO	ERO:0000020	Homo sapiens	NCBITAXON	NCBITaxon:9606	uterine endometrium	BTO	BTO:0001422	Sample collection	RNA extraction	JB5096E	ideal practice; typical practice
Memorial Sloan Kettering Cancer Center tumour sample	biological specimen	ERO	ERO:0000020	Homo sapiens	NCBITAXON	NCBITaxon:9606	ovary	BTO	BTO:0000975	Sample collection	RNA extraction	JB5141V	ideal practice; typical practice
Memorial Sloan Kettering Cancer Center tumour sample	biological specimen	ERO	ERO:0000020	Homo sapiens	NCBITAXON	NCBITaxon:9606	uterine endometrium	BTO	BTO:0001422	Sample collection	RNA extraction	JB5142E	ideal practice; typical practice
Memorial Sloan Kettering Cancer Center tumour sample	biological specimen	ERO	ERO:0000020	Homo sapiens	NCBITAXON	NCBITaxon:9606	ovary	BTO	BTO:0000975	Sample collection	RNA extraction	JB5143V	ideal practice; typical practice
Memorial Sloan Kettering Cancer Center tumour sample	biological specimen	ERO	ERO:0000020	Homo sapiens	NCBITAXON	NCBITaxon:9606	ovary	BTO	BTO:0000975	Sample collection	RNA extraction	JB5150V	ideal practice; typical practice
Memorial Sloan Kettering Cancer Center tumour sample	biological specimen	ERO	ERO:0000020	Homo sapiens	NCBITAXON	NCBITaxon:9606	ovary	BTO	BTO:0000975	Sample collection	RNA extraction	JB5153V	ideal practice; typical practice
Memorial Sloan Kettering Cancer Center tumour sample	biological specimen	ERO	ERO:0000020	Homo sapiens	NCBITAXON	NCBITaxon:9606	uterine endometrium	BTO	BTO:0001422	Sample collection	RNA extraction	JB5221E	ideal practice; typical practice
Memorial Sloan Kettering Cancer Center tumour sample	biological specimen	ERO	ERO:0000020	Homo sapiens	NCBITAXON	NCBITaxon:9606	ovary	BTO	BTO:0000975	Sample collection	RNA extraction	JB5223V	ideal practice; typical practice
Memorial Sloan Kettering Cancer Center tumour sample	biological specimen	ERO	ERO:0000020	Homo sapiens	NCBITAXON	NCBITaxon:9606	uterine endometrium	BTO	BTO:0001422	Sample collection	RNA extraction	JB5227E	ideal practice; typical practice
Memorial Sloan Kettering Cancer Center tumour sample	biological specimen	ERO	ERO:0000020	Homo sapiens	NCBITAXON	NCBITaxon:9606	ovary	BTO	BTO:0000975	Sample collection	RNA extraction	JB5234V	ideal practice; typical practice
Memorial Sloan Kettering Cancer Center tumour sample	biological specimen	ERO	ERO:0000020	Homo sapiens	NCBITAXON	NCBITaxon:9606	uterine endometrium	BTO	BTO:0001422	Sample collection	RNA extraction	JB5240E	ideal practice; typical practice
Memorial Sloan Kettering Cancer Center tumour sample	biological specimen	ERO	ERO:0000020	Homo sapiens	NCBITAXON	NCBITaxon:9606	ovary	BTO	BTO:0000975	Sample collection	RNA extraction	JB5242V	ideal practice; typical practice
Memorial Sloan Kettering Cancer Center tumour sample	biological specimen	ERO	ERO:0000020	Homo sapiens	NCBITAXON	NCBITaxon:9606	uterine endometrium	BTO	BTO:0001422	Sample collection	RNA extraction	JB5273E	ideal practice; typical practice
Memorial Sloan Kettering Cancer Center tumour sample	biological specimen	ERO	ERO:0000020	Homo sapiens	NCBITAXON	NCBITaxon:9606	uterine endometrium	BTO	BTO:0001422	Sample collection	RNA extraction	JB5294E	ideal practice; typical practice
Memorial Sloan Kettering Cancer Center tumour sample	biological specimen	ERO	ERO:0000020	Homo sapiens	NCBITAXON	NCBITaxon:9606	uterine endometrium	BTO	BTO:0001422	Sample collection	RNA extraction	JB5307E	ideal practice; typical practice
