# Supplementary material for: A pair of datasets for microRNA expression profiling to examine the use of careful study design for assigning arrays to samples
Source: Sci Data. 2018 May 15;5:180084. doi: 10.1038/sdata.2018.84 (PMC5952865; doi:10.1038/sdata.2018.84)
Supplement: Supplementary file 1 [file sdata201884-isa1.zip › a_assay_Ideal_Practice.txt]

Sample Name	Protocol REF	Parameter Value[instrument]	Parameter Value[manufacturer]	Protocol REF	Assay Name	Raw Data File	Comment[Data Repository]	Comment[Data Record Accession]	Comment[Data Record URI]	Factor Value[study group]
GL3500V	Microarray data generation	Human microRNA microarray v16.0	Agilent Technologies	Data pre-processing	GL3500V_designed	GSM2913987	Gene Expression Omnibus	GSE108838	https://identifiers.org/geo/GSE108838	ideal practice
GL3520V	Microarray data generation	Human microRNA microarray v16.0	Agilent Technologies	Data pre-processing	GL3520V_designed	GSM2913988	Gene Expression Omnibus	GSE108838	https://identifiers.org/geo/GSE108838	ideal practice
GL3529E	Microarray data generation	Human microRNA microarray v16.0	Agilent Technologies	Data pre-processing	GL3529E_designed	GSM2913989	Gene Expression Omnibus	GSE108838	https://identifiers.org/geo/GSE108838	ideal practice
GL3537V	Microarray data generation	Human microRNA microarray v16.0	Agilent Technologies	Data pre-processing	GL3537V_designed	GSM2913990	Gene Expression Omnibus	GSE108838	https://identifiers.org/geo/GSE108838	ideal practice
GL3542E	Microarray data generation	Human microRNA microarray v16.0	Agilent Technologies	Data pre-processing	GL3542E_designed	GSM2913991	Gene Expression Omnibus	GSE108838	https://identifiers.org/geo/GSE108838	ideal practice
GL3576V	Microarray data generation	Human microRNA microarray v16.0	Agilent Technologies	Data pre-processing	GL3576V_designed	GSM2913992	Gene Expression Omnibus	GSE108838	https://identifiers.org/geo/GSE108838	ideal practice
GL3597V	Microarray data generation	Human microRNA microarray v16.0	Agilent Technologies	Data pre-processing	GL3597V_designed	GSM2913993	Gene Expression Omnibus	GSE108838	https://identifiers.org/geo/GSE108838	ideal practice
GL3599V	Microarray data generation	Human microRNA microarray v16.0	Agilent Technologies	Data pre-processing	GL3599V_designed	GSM2913994	Gene Expression Omnibus	GSE108838	https://identifiers.org/geo/GSE108838	ideal practice
GL3623V	Microarray data generation	Human microRNA microarray v16.0	Agilent Technologies	Data pre-processing	GL3623V_designed	GSM2913995	Gene Expression Omnibus	GSE108838	https://identifiers.org/geo/GSE108838	ideal practice
GL3632V	Microarray data generation	Human microRNA microarray v16.0	Agilent Technologies	Data pre-processing	GL3632V_designed	GSM2913996	Gene Expression Omnibus	GSE108838	https://identifiers.org/geo/GSE108838	ideal practice
GL3686E	Microarray data generation	Human microRNA microarray v16.0	Agilent Technologies	Data pre-processing	GL3686E_designed	GSM2913997	Gene Expression Omnibus	GSE108838	https://identifiers.org/geo/GSE108838	ideal practice
GL3694E	Microarray data generation	Human microRNA microarray v16.0	Agilent Technologies	Data pre-processing	GL3694E_designed	GSM2913998	Gene Expression Omnibus	GSE108838	https://identifiers.org/geo/GSE108838	ideal practice
GL3709E	Microarray data generation	Human microRNA microarray v16.0	Agilent Technologies	Data pre-processing	GL3709E_designed	GSM2913999	Gene Expression Omnibus	GSE108838	https://identifiers.org/geo/GSE108838	ideal practice
GL3736E	Microarray data generation	Human microRNA microarray v16.0	Agilent Technologies	Data pre-processing	GL3736E_designed	GSM2914000	Gene Expression Omnibus	GSE108838	https://identifiers.org/geo/GSE108838	ideal practice
GL3793V	Microarray data generation	Human microRNA microarray v16.0	Agilent Technologies	Data pre-processing	GL3793V_designed	GSM2914001	Gene Expression Omnibus	GSE108838	https://identifiers.org/geo/GSE108838	ideal practice
GL3816E	Microarray data generation	Human microRNA microarray v16.0	Agilent Technologies	Data pre-processing	GL3816E_designed	GSM2914002	Gene Expression Omnibus	GSE108838	https://identifiers.org/geo/GSE108838	ideal practice
GL3898E	Microarray data generation	Human microRNA microarray v16.0	Agilent Technologies	Data pre-processing	GL3898E_designed	GSM2914003	Gene Expression Omnibus	GSE108838	https://identifiers.org/geo/GSE108838	ideal practice
GL3907E	Microarray data generation	Human microRNA microarray v16.0	Agilent Technologies	Data pre-processing	GL3907E_designed	GSM2914004	Gene Expression Omnibus	GSE108838	https://identifiers.org/geo/GSE108838	ideal practice
GL3934E	Microarray data generation	Human microRNA microarray v16.0	Agilent Technologies	Data pre-processing	GL3934E_designed	GSM2914005	Gene Expression Omnibus	GSE108838	https://identifiers.org/geo/GSE108838	ideal practice
GL4064E	Microarray data generation	Human microRNA microarray v16.0	Agilent Technologies	Data pre-processing	GL4064E_designed	GSM2914006	Gene Expression Omnibus	GSE108838	https://identifiers.org/geo/GSE108838	ideal practice
GL4080E	Microarray data generation	Human microRNA microarray v16.0	Agilent Technologies	Data pre-processing	GL4080E_designed	GSM2914007	Gene Expression Omnibus	GSE108838	https://identifiers.org/geo/GSE108838	ideal practice
GL4200V	Microarray data generation	Human microRNA microarray v16.0	Agilent Technologies	Data pre-processing	GL4200V_designed	GSM2914008	Gene Expression Omnibus	GSE108838	https://identifiers.org/geo/GSE108838	ideal practice
GL4226V	Microarray data generation	Human microRNA microarray v16.0	Agilent Technologies	Data pre-processing	GL4226V_designed	GSM2914009	Gene Expression Omnibus	GSE108838	https://identifiers.org/geo/GSE108838	ideal practice
GL4254E	Microarray data generation	Human microRNA microarray v16.0	Agilent Technologies	Data pre-processing	GL4254E_designed	GSM2914010	Gene Expression Omnibus	GSE108838	https://identifiers.org/geo/GSE108838	ideal practice
GL4282E	Microarray data generation	Human microRNA microarray v16.0	Agilent Technologies	Data pre-processing	GL4282E_designed	GSM2914011	Gene Expression Omnibus	GSE108838	https://identifiers.org/geo/GSE108838	ideal practice
GL4300E	Microarray data generation	Human microRNA microarray v16.0	Agilent Technologies	Data pre-processing	GL4300E_designed	GSM2914012	Gene Expression Omnibus	GSE108838	https://identifiers.org/geo/GSE108838	ideal practice
GL4366E	Microarray data generation	Human microRNA microarray v16.0	Agilent Technologies	Data pre-processing	GL4366E_designed	GSM2914013	Gene Expression Omnibus	GSE108838	https://identifiers.org/geo/GSE108838	ideal practice
GL4371V	Microarray data generation	Human microRNA microarray v16.0	Agilent Technologies	Data pre-processing	GL4371V_designed	GSM2914014	Gene Expression Omnibus	GSE108838	https://identifiers.org/geo/GSE108838	ideal practice
GL4415E	Microarray data generation	Human microRNA microarray v16.0	Agilent Technologies	Data pre-processing	GL4415E_designed	GSM2914015	Gene Expression Omnibus	GSE108838	https://identifiers.org/geo/GSE108838	ideal practice
GL4431E	Microarray data generation	Human microRNA microarray v16.0	Agilent Technologies	Data pre-processing	GL4431E_designed	GSM2914016	Gene Expression Omnibus	GSE108838	https://identifiers.org/geo/GSE108838	ideal practice
GL4440E	Microarray data generation	Human microRNA microarray v16.0	Agilent Technologies	Data pre-processing	GL4440E_designed	GSM2914017	Gene Expression Omnibus	GSE108838	https://identifiers.org/geo/GSE108838	ideal practice
GL4472E	Microarray data generation	Human microRNA microarray v16.0	Agilent Technologies	Data pre-processing	GL4472E_designed	GSM2914018	Gene Expression Omnibus	GSE108838	https://identifiers.org/geo/GSE108838	ideal practice
GL4487V	Microarray data generation	Human microRNA microarray v16.0	Agilent Technologies	Data pre-processing	GL4487V_designed	GSM2914019	Gene Expression Omnibus	GSE108838	https://identifiers.org/geo/GSE108838	ideal practice
GL4490V	Microarray data generation	Human microRNA microarray v16.0	Agilent Technologies	Data pre-processing	GL4490V_designed	GSM2914020	Gene Expression Omnibus	GSE108838	https://identifiers.org/geo/GSE108838	ideal practice
GL4530E	Microarray data generation	Human microRNA microarray v16.0	Agilent Technologies	Data pre-processing	GL4530E_designed	GSM2914021	Gene Expression Omnibus	GSE108838	https://identifiers.org/geo/GSE108838	ideal practice
GL4590E	Microarray data generation	Human microRNA microarray v16.0	Agilent Technologies	Data pre-processing	GL4590E_designed	GSM2914022	Gene Expression Omnibus	GSE108838	https://identifiers.org/geo/GSE108838	ideal practice
GL4627E	Microarray data generation	Human microRNA microarray v16.0	Agilent Technologies	Data pre-processing	GL4627E_designed	GSM2914023	Gene Expression Omnibus	GSE108838	https://identifiers.org/geo/GSE108838	ideal practice
GL4660E	Microarray data generation	Human microRNA microarray v16.0	Agilent Technologies	Data pre-processing	GL4660E_designed	GSM2914024	Gene Expression Omnibus	GSE108838	https://identifiers.org/geo/GSE108838	ideal practice
GL4666E	Microarray data generation	Human microRNA microarray v16.0	Agilent Technologies	Data pre-processing	GL4666E_designed	GSM2914025	Gene Expression Omnibus	GSE108838	https://identifiers.org/geo/GSE108838	ideal practice
GL4668E	Microarray data generation	Human microRNA microarray v16.0	Agilent Technologies	Data pre-processing	GL4668E_designed	GSM2914026	Gene Expression Omnibus	GSE108838	https://identifiers.org/geo/GSE108838	ideal practice
GL5113V	Microarray data generation	Human microRNA microarray v16.0	Agilent Technologies	Data pre-processing	GL5113V_designed	GSM2914027	Gene Expression Omnibus	GSE108838	https://identifiers.org/geo/GSE108838	ideal practice
JB1245E	Microarray data generation	Human microRNA microarray v16.0	Agilent Technologies	Data pre-processing	JB1245E_designed	GSM2914028	Gene Expression Omnibus	GSE108838	https://identifiers.org/geo/GSE108838	ideal practice
JB1394E	Microarray data generation	Human microRNA microarray v16.0	Agilent Technologies	Data pre-processing	JB1394E_designed	GSM2914029	Gene Expression Omnibus	GSE108838	https://identifiers.org/geo/GSE108838	ideal practice
JB1437E	Microarray data generation	Human microRNA microarray v16.0	Agilent Technologies	Data pre-processing	JB1437E_designed	GSM2914030	Gene Expression Omnibus	GSE108838	https://identifiers.org/geo/GSE108838	ideal practice
JB1521E	Microarray data generation	Human microRNA microarray v16.0	Agilent Technologies	Data pre-processing	JB1521E_designed	GSM2914031	Gene Expression Omnibus	GSE108838	https://identifiers.org/geo/GSE108838	ideal practice
JB1533E	Microarray data generation	Human microRNA microarray v16.0	Agilent Technologies	Data pre-processing	JB1533E_designed	GSM2914032	Gene Expression Omnibus	GSE108838	https://identifiers.org/geo/GSE108838	ideal practice
JB1535V	Microarray data generation	Human microRNA microarray v16.0	Agilent Technologies	Data pre-processing	JB1535V_designed	GSM2914033	Gene Expression Omnibus	GSE108838	https://identifiers.org/geo/GSE108838	ideal practice
JB1596E	Microarray data generation	Human microRNA microarray v16.0	Agilent Technologies	Data pre-processing	JB1596E_designed	GSM2914034	Gene Expression Omnibus	GSE108838	https://identifiers.org/geo/GSE108838	ideal practice
JB1602E	Microarray data generation	Human microRNA microarray v16.0	Agilent Technologies	Data pre-processing	JB1602E_designed	GSM2914035	Gene Expression Omnibus	GSE108838	https://identifiers.org/geo/GSE108838	ideal practice
JB1603E	Microarray data generation	Human microRNA microarray v16.0	Agilent Technologies	Data pre-processing	JB1603E_designed	GSM2914036	Gene Expression Omnibus	GSE108838	https://identifiers.org/geo/GSE108838	ideal practice
JB1654V	Microarray data generation	Human microRNA microarray v16.0	Agilent Technologies	Data pre-processing	JB1654V_designed	GSM2914037	Gene Expression Omnibus	GSE108838	https://identifiers.org/geo/GSE108838	ideal practice
JB1677E	Microarray data generation	Human microRNA microarray v16.0	Agilent Technologies	Data pre-processing	JB1677E_designed	GSM2914038	Gene Expression Omnibus	GSE108838	https://identifiers.org/geo/GSE108838	ideal practice
JB1705E	Microarray data generation	Human microRNA microarray v16.0	Agilent Technologies	Data pre-processing	JB1705E_designed	GSM2914039	Gene Expression Omnibus	GSE108838	https://identifiers.org/geo/GSE108838	ideal practice
JB1722E	Microarray data generation	Human microRNA microarray v16.0	Agilent Technologies	Data pre-processing	JB1722E_designed	GSM2914040	Gene Expression Omnibus	GSE108838	https://identifiers.org/geo/GSE108838	ideal practice
JB1866E	Microarray data generation	Human microRNA microarray v16.0	Agilent Technologies	Data pre-processing	JB1866E_designed	GSM2914041	Gene Expression Omnibus	GSE108838	https://identifiers.org/geo/GSE108838	ideal practice
JB1883E	Microarray data generation	Human microRNA microarray v16.0	Agilent Technologies	Data pre-processing	JB1883E_designed	GSM2914042	Gene Expression Omnibus	GSE108838	https://identifiers.org/geo/GSE108838	ideal practice
JB1905E	Microarray data generation	Human microRNA microarray v16.0	Agilent Technologies	Data pre-processing	JB1905E_designed	GSM2914043	Gene Expression Omnibus	GSE108838	https://identifiers.org/geo/GSE108838	ideal practice
JB1914E	Microarray data generation	Human microRNA microarray v16.0	Agilent Technologies	Data pre-processing	JB1914E_designed	GSM2914044	Gene Expression Omnibus	GSE108838	https://identifiers.org/geo/GSE108838	ideal practice
JB1989V	Microarray data generation	Human microRNA microarray v16.0	Agilent Technologies	Data pre-processing	JB1989V_designed	GSM2914045	Gene Expression Omnibus	GSE108838	https://identifiers.org/geo/GSE108838	ideal practice
JB1995E	Microarray data generation	Human microRNA microarray v16.0	Agilent Technologies	Data pre-processing	JB1995E_designed	GSM2914046	Gene Expression Omnibus	GSE108838	https://identifiers.org/geo/GSE108838	ideal practice
JB1996E	Microarray data generation	Human microRNA microarray v16.0	Agilent Technologies	Data pre-processing	JB1996E_designed	GSM2914047	Gene Expression Omnibus	GSE108838	https://identifiers.org/geo/GSE108838	ideal practice
JB2024E	Microarray data generation	Human microRNA microarray v16.0	Agilent Technologies	Data pre-processing	JB2024E_designed	GSM2914048	Gene Expression Omnibus	GSE108838	https://identifiers.org/geo/GSE108838	ideal practice
JB2025V	Microarray data generation	Human microRNA microarray v16.0	Agilent Technologies	Data pre-processing	JB2025V_designed	GSM2914049	Gene Expression Omnibus	GSE108838	https://identifiers.org/geo/GSE108838	ideal practice
JB2070E	Microarray data generation	Human microRNA microarray v16.0	Agilent Technologies	Data pre-processing	JB2070E_designed	GSM2914050	Gene Expression Omnibus	GSE108838	https://identifiers.org/geo/GSE108838	ideal practice
JB2091E	Microarray data generation	Human microRNA microarray v16.0	Agilent Technologies	Data pre-processing	JB2091E_designed	GSM2914051	Gene Expression Omnibus	GSE108838	https://identifiers.org/geo/GSE108838	ideal practice
JB2109E	Microarray data generation	Human microRNA microarray v16.0	Agilent Technologies	Data pre-processing	JB2109E_designed	GSM2914052	Gene Expression Omnibus	GSE108838	https://identifiers.org/geo/GSE108838	ideal practice
JB2133V	Microarray data generation	Human microRNA microarray v16.0	Agilent Technologies	Data pre-processing	JB2133V_designed	GSM2914053	Gene Expression Omnibus	GSE108838	https://identifiers.org/geo/GSE108838	ideal practice
JB2260E	Microarray data generation	Human microRNA microarray v16.0	Agilent Technologies	Data pre-processing	JB2260E_designed	GSM2914054	Gene Expression Omnibus	GSE108838	https://identifiers.org/geo/GSE108838	ideal practice
JB2299V	Microarray data generation	Human microRNA microarray v16.0	Agilent Technologies	Data pre-processing	JB2299V_designed	GSM2914055	Gene Expression Omnibus	GSE108838	https://identifiers.org/geo/GSE108838	ideal practice
JB2341E	Microarray data generation	Human microRNA microarray v16.0	Agilent Technologies	Data pre-processing	JB2341E_designed	GSM2914056	Gene Expression Omnibus	GSE108838	https://identifiers.org/geo/GSE108838	ideal practice
JB2344E	Microarray data generation	Human microRNA microarray v16.0	Agilent Technologies	Data pre-processing	JB2344E_designed	GSM2914057	Gene Expression Omnibus	GSE108838	https://identifiers.org/geo/GSE108838	ideal practice
JB2361E	Microarray data generation	Human microRNA microarray v16.0	Agilent Technologies	Data pre-processing	JB2361E_designed	GSM2914058	Gene Expression Omnibus	GSE108838	https://identifiers.org/geo/GSE108838	ideal practice
JB2373E	Microarray data generation	Human microRNA microarray v16.0	Agilent Technologies	Data pre-processing	JB2373E_designed	GSM2914059	Gene Expression Omnibus	GSE108838	https://identifiers.org/geo/GSE108838	ideal practice
JB2445E	Microarray data generation	Human microRNA microarray v16.0	Agilent Technologies	Data pre-processing	JB2445E_designed	GSM2914060	Gene Expression Omnibus	GSE108838	https://identifiers.org/geo/GSE108838	ideal practice
JB2446E	Microarray data generation	Human microRNA microarray v16.0	Agilent Technologies	Data pre-processing	JB2446E_designed	GSM2914061	Gene Expression Omnibus	GSE108838	https://identifiers.org/geo/GSE108838	ideal practice
JB2466V	Microarray data generation	Human microRNA microarray v16.0	Agilent Technologies	Data pre-processing	JB2466V_designed	GSM2914062	Gene Expression Omnibus	GSE108838	https://identifiers.org/geo/GSE108838	ideal practice
JB2471E	Microarray data generation	Human microRNA microarray v16.0	Agilent Technologies	Data pre-processing	JB2471E_designed	GSM2914063	Gene Expression Omnibus	GSE108838	https://identifiers.org/geo/GSE108838	ideal practice
JB2557E	Microarray data generation	Human microRNA microarray v16.0	Agilent Technologies	Data pre-processing	JB2557E_designed	GSM2914064	Gene Expression Omnibus	GSE108838	https://identifiers.org/geo/GSE108838	ideal practice
JB2620E	Microarray data generation	Human microRNA microarray v16.0	Agilent Technologies	Data pre-processing	JB2620E_designed	GSM2914065	Gene Expression Omnibus	GSE108838	https://identifiers.org/geo/GSE108838	ideal practice
JB2630E	Microarray data generation	Human microRNA microarray v16.0	Agilent Technologies	Data pre-processing	JB2630E_designed	GSM2914066	Gene Expression Omnibus	GSE108838	https://identifiers.org/geo/GSE108838	ideal practice
JB2636E	Microarray data generation	Human microRNA microarray v16.0	Agilent Technologies	Data pre-processing	JB2636E_designed	GSM2914067	Gene Expression Omnibus	GSE108838	https://identifiers.org/geo/GSE108838	ideal practice
JB2651E	Microarray data generation	Human microRNA microarray v16.0	Agilent Technologies	Data pre-processing	JB2651E_designed	GSM2914068	Gene Expression Omnibus	GSE108838	https://identifiers.org/geo/GSE108838	ideal practice
JB2665E	Microarray data generation	Human microRNA microarray v16.0	Agilent Technologies	Data pre-processing	JB2665E_designed	GSM2914069	Gene Expression Omnibus	GSE108838	https://identifiers.org/geo/GSE108838	ideal practice
JB2669E	Microarray data generation	Human microRNA microarray v16.0	Agilent Technologies	Data pre-processing	JB2669E_designed	GSM2914070	Gene Expression Omnibus	GSE108838	https://identifiers.org/geo/GSE108838	ideal practice
JB2684E	Microarray data generation	Human microRNA microarray v16.0	Agilent Technologies	Data pre-processing	JB2684E_designed	GSM2914071	Gene Expression Omnibus	GSE108838	https://identifiers.org/geo/GSE108838	ideal practice
JB2737V	Microarray data generation	Human microRNA microarray v16.0	Agilent Technologies	Data pre-processing	JB2737V_designed	GSM2914072	Gene Expression Omnibus	GSE108838	https://identifiers.org/geo/GSE108838	ideal practice
JB2750E	Microarray data generation	Human microRNA microarray v16.0	Agilent Technologies	Data pre-processing	JB2750E_designed	GSM2914073	Gene Expression Omnibus	GSE108838	https://identifiers.org/geo/GSE108838	ideal practice
JB2851E	Microarray data generation	Human microRNA microarray v16.0	Agilent Technologies	Data pre-processing	JB2851E_designed	GSM2914074	Gene Expression Omnibus	GSE108838	https://identifiers.org/geo/GSE108838	ideal practice
JB2865E	Microarray data generation	Human microRNA microarray v16.0	Agilent Technologies	Data pre-processing	JB2865E_designed	GSM2914075	Gene Expression Omnibus	GSE108838	https://identifiers.org/geo/GSE108838	ideal practice
JB2906E	Microarray data generation	Human microRNA microarray v16.0	Agilent Technologies	Data pre-processing	JB2906E_designed	GSM2914076	Gene Expression Omnibus	GSE108838	https://identifiers.org/geo/GSE108838	ideal practice
JB2907E	Microarray data generation	Human microRNA microarray v16.0	Agilent Technologies	Data pre-processing	JB2907E_designed	GSM2914077	Gene Expression Omnibus	GSE108838	https://identifiers.org/geo/GSE108838	ideal practice
JB2962E	Microarray data generation	Human microRNA microarray v16.0	Agilent Technologies	Data pre-processing	JB2962E_designed	GSM2914078	Gene Expression Omnibus	GSE108838	https://identifiers.org/geo/GSE108838	ideal practice
JB3012E	Microarray data generation	Human microRNA microarray v16.0	Agilent Technologies	Data pre-processing	JB3012E_designed	GSM2914079	Gene Expression Omnibus	GSE108838	https://identifiers.org/geo/GSE108838	ideal practice
JB3020E	Microarray data generation	Human microRNA microarray v16.0	Agilent Technologies	Data pre-processing	JB3020E_designed	GSM2914080	Gene Expression Omnibus	GSE108838	https://identifiers.org/geo/GSE108838	ideal practice
JB3025V	Microarray data generation	Human microRNA microarray v16.0	Agilent Technologies	Data pre-processing	JB3025V_designed	GSM2914081	Gene Expression Omnibus	GSE108838	https://identifiers.org/geo/GSE108838	ideal practice
JB3058E	Microarray data generation	Human microRNA microarray v16.0	Agilent Technologies	Data pre-processing	JB3058E_designed	GSM2914082	Gene Expression Omnibus	GSE108838	https://identifiers.org/geo/GSE108838	ideal practice
JB3063V	Microarray data generation	Human microRNA microarray v16.0	Agilent Technologies	Data pre-processing	JB3063V_designed	GSM2914083	Gene Expression Omnibus	GSE108838	https://identifiers.org/geo/GSE108838	ideal practice
JB3067E	Microarray data generation	Human microRNA microarray v16.0	Agilent Technologies	Data pre-processing	JB3067E_designed	GSM2914084	Gene Expression Omnibus	GSE108838	https://identifiers.org/geo/GSE108838	ideal practice
JB3110E	Microarray data generation	Human microRNA microarray v16.0	Agilent Technologies	Data pre-processing	JB3110E_designed	GSM2914085	Gene Expression Omnibus	GSE108838	https://identifiers.org/geo/GSE108838	ideal practice
JB3137V	Microarray data generation	Human microRNA microarray v16.0	Agilent Technologies	Data pre-processing	JB3137V_designed	GSM2914086	Gene Expression Omnibus	GSE108838	https://identifiers.org/geo/GSE108838	ideal practice
JB3172V	Microarray data generation	Human microRNA microarray v16.0	Agilent Technologies	Data pre-processing	JB3172V_designed	GSM2914087	Gene Expression Omnibus	GSE108838	https://identifiers.org/geo/GSE108838	ideal practice
JB3189E	Microarray data generation	Human microRNA microarray v16.0	Agilent Technologies	Data pre-processing	JB3189E_designed	GSM2914088	Gene Expression Omnibus	GSE108838	https://identifiers.org/geo/GSE108838	ideal practice
JB3197E	Microarray data generation	Human microRNA microarray v16.0	Agilent Technologies	Data pre-processing	JB3197E_designed	GSM2914089	Gene Expression Omnibus	GSE108838	https://identifiers.org/geo/GSE108838	ideal practice
JB3309V	Microarray data generation	Human microRNA microarray v16.0	Agilent Technologies	Data pre-processing	JB3309V_designed	GSM2914090	Gene Expression Omnibus	GSE108838	https://identifiers.org/geo/GSE108838	ideal practice
JB3329E	Microarray data generation	Human microRNA microarray v16.0	Agilent Technologies	Data pre-processing	JB3329E_designed	GSM2914091	Gene Expression Omnibus	GSE108838	https://identifiers.org/geo/GSE108838	ideal practice
JB3390E	Microarray data generation	Human microRNA microarray v16.0	Agilent Technologies	Data pre-processing	JB3390E_designed	GSM2914092	Gene Expression Omnibus	GSE108838	https://identifiers.org/geo/GSE108838	ideal practice
JB3426E	Microarray data generation	Human microRNA microarray v16.0	Agilent Technologies	Data pre-processing	JB3426E_designed	GSM2914093	Gene Expression Omnibus	GSE108838	https://identifiers.org/geo/GSE108838	ideal practice
JB3434V	Microarray data generation	Human microRNA microarray v16.0	Agilent Technologies	Data pre-processing	JB3434V_designed	GSM2914094	Gene Expression Omnibus	GSE108838	https://identifiers.org/geo/GSE108838	ideal practice
JB3436E	Microarray data generation	Human microRNA microarray v16.0	Agilent Technologies	Data pre-processing	JB3436E_designed	GSM2914095	Gene Expression Omnibus	GSE108838	https://identifiers.org/geo/GSE108838	ideal practice
JB3437V	Microarray data generation	Human microRNA microarray v16.0	Agilent Technologies	Data pre-processing	JB3437V_designed	GSM2914096	Gene Expression Omnibus	GSE108838	https://identifiers.org/geo/GSE108838	ideal practice
JB3441V	Microarray data generation	Human microRNA microarray v16.0	Agilent Technologies	Data pre-processing	JB3441V_designed	GSM2914097	Gene Expression Omnibus	GSE108838	https://identifiers.org/geo/GSE108838	ideal practice
JB3457V	Microarray data generation	Human microRNA microarray v16.0	Agilent Technologies	Data pre-processing	JB3457V_designed	GSM2914098	Gene Expression Omnibus	GSE108838	https://identifiers.org/geo/GSE108838	ideal practice
JB3663V	Microarray data generation	Human microRNA microarray v16.0	Agilent Technologies	Data pre-processing	JB3663V_designed	GSM2914099	Gene Expression Omnibus	GSE108838	https://identifiers.org/geo/GSE108838	ideal practice
JB3669V	Microarray data generation	Human microRNA microarray v16.0	Agilent Technologies	Data pre-processing	JB3669V_designed	GSM2914100	Gene Expression Omnibus	GSE108838	https://identifiers.org/geo/GSE108838	ideal practice
JB3820V	Microarray data generation	Human microRNA microarray v16.0	Agilent Technologies	Data pre-processing	JB3820V_designed	GSM2914101	Gene Expression Omnibus	GSE108838	https://identifiers.org/geo/GSE108838	ideal practice
JB3838V	Microarray data generation	Human microRNA microarray v16.0	Agilent Technologies	Data pre-processing	JB3838V_designed	GSM2914102	Gene Expression Omnibus	GSE108838	https://identifiers.org/geo/GSE108838	ideal practice
JB3905V	Microarray data generation	Human microRNA microarray v16.0	Agilent Technologies	Data pre-processing	JB3905V_designed	GSM2914103	Gene Expression Omnibus	GSE108838	https://identifiers.org/geo/GSE108838	ideal practice
JB3979V	Microarray data generation	Human microRNA microarray v16.0	Agilent Technologies	Data pre-processing	JB3979V_designed	GSM2914104	Gene Expression Omnibus	GSE108838	https://identifiers.org/geo/GSE108838	ideal practice
JB4029V	Microarray data generation	Human microRNA microarray v16.0	Agilent Technologies	Data pre-processing	JB4029V_designed	GSM2914105	Gene Expression Omnibus	GSE108838	https://identifiers.org/geo/GSE108838	ideal practice
JB4060V	Microarray data generation	Human microRNA microarray v16.0	Agilent Technologies	Data pre-processing	JB4060V_designed	GSM2914106	Gene Expression Omnibus	GSE108838	https://identifiers.org/geo/GSE108838	ideal practice
JB4077V	Microarray data generation	Human microRNA microarray v16.0	Agilent Technologies	Data pre-processing	JB4077V_designed	GSM2914107	Gene Expression Omnibus	GSE108838	https://identifiers.org/geo/GSE108838	ideal practice
JB4079V	Microarray data generation	Human microRNA microarray v16.0	Agilent Technologies	Data pre-processing	JB4079V_designed	GSM2914108	Gene Expression Omnibus	GSE108838	https://identifiers.org/geo/GSE108838	ideal practice
JB4160V	Microarray data generation	Human microRNA microarray v16.0	Agilent Technologies	Data pre-processing	JB4160V_designed	GSM2914109	Gene Expression Omnibus	GSE108838	https://identifiers.org/geo/GSE108838	ideal practice
JB4189V	Microarray data generation	Human microRNA microarray v16.0	Agilent Technologies	Data pre-processing	JB4189V_designed	GSM2914110	Gene Expression Omnibus	GSE108838	https://identifiers.org/geo/GSE108838	ideal practice
JB4196V	Microarray data generation	Human microRNA microarray v16.0	Agilent Technologies	Data pre-processing	JB4196V_designed	GSM2914111	Gene Expression Omnibus	GSE108838	https://identifiers.org/geo/GSE108838	ideal practice
JB4234V	Microarray data generation	Human microRNA microarray v16.0	Agilent Technologies	Data pre-processing	JB4234V_designed	GSM2914112	Gene Expression Omnibus	GSE108838	https://identifiers.org/geo/GSE108838	ideal practice
JB4304V	Microarray data generation	Human microRNA microarray v16.0	Agilent Technologies	Data pre-processing	JB4304V_designed	GSM2914113	Gene Expression Omnibus	GSE108838	https://identifiers.org/geo/GSE108838	ideal practice
JB4314V	Microarray data generation	Human microRNA microarray v16.0	Agilent Technologies	Data pre-processing	JB4314V_designed	GSM2914114	Gene Expression Omnibus	GSE108838	https://identifiers.org/geo/GSE108838	ideal practice
JB4345V	Microarray data generation	Human microRNA microarray v16.0	Agilent Technologies	Data pre-processing	JB4345V_designed	GSM2914115	Gene Expression Omnibus	GSE108838	https://identifiers.org/geo/GSE108838	ideal practice
JB4387V	Microarray data generation	Human microRNA microarray v16.0	Agilent Technologies	Data pre-processing	JB4387V_designed	GSM2914116	Gene Expression Omnibus	GSE108838	https://identifiers.org/geo/GSE108838	ideal practice
JB4388V	Microarray data generation	Human microRNA microarray v16.0	Agilent Technologies	Data pre-processing	JB4388V_designed	GSM2914117	Gene Expression Omnibus	GSE108838	https://identifiers.org/geo/GSE108838	ideal practice
JB4419V	Microarray data generation	Human microRNA microarray v16.0	Agilent Technologies	Data pre-processing	JB4419V_designed	GSM2914118	Gene Expression Omnibus	GSE108838	https://identifiers.org/geo/GSE108838	ideal practice
JB4442V	Microarray data generation	Human microRNA microarray v16.0	Agilent Technologies	Data pre-processing	JB4442V_designed	GSM2914119	Gene Expression Omnibus	GSE108838	https://identifiers.org/geo/GSE108838	ideal practice
JB4448V	Microarray data generation	Human microRNA microarray v16.0	Agilent Technologies	Data pre-processing	JB4448V_designed	GSM2914120	Gene Expression Omnibus	GSE108838	https://identifiers.org/geo/GSE108838	ideal practice
JB4450V	Microarray data generation	Human microRNA microarray v16.0	Agilent Technologies	Data pre-processing	JB4450V_designed	GSM2914121	Gene Expression Omnibus	GSE108838	https://identifiers.org/geo/GSE108838	ideal practice
JB4453V	Microarray data generation	Human microRNA microarray v16.0	Agilent Technologies	Data pre-processing	JB4453V_designed	GSM2914122	Gene Expression Omnibus	GSE108838	https://identifiers.org/geo/GSE108838	ideal practice
JB4531V	Microarray data generation	Human microRNA microarray v16.0	Agilent Technologies	Data pre-processing	JB4531V_designed	GSM2914123	Gene Expression Omnibus	GSE108838	https://identifiers.org/geo/GSE108838	ideal practice
JB4534V	Microarray data generation	Human microRNA microarray v16.0	Agilent Technologies	Data pre-processing	JB4534V_designed	GSM2914124	Gene Expression Omnibus	GSE108838	https://identifiers.org/geo/GSE108838	ideal practice
JB4548V	Microarray data generation	Human microRNA microarray v16.0	Agilent Technologies	Data pre-processing	JB4548V_designed	GSM2914125	Gene Expression Omnibus	GSE108838	https://identifiers.org/geo/GSE108838	ideal practice
JB4561V	Microarray data generation	Human microRNA microarray v16.0	Agilent Technologies	Data pre-processing	JB4561V_designed	GSM2914126	Gene Expression Omnibus	GSE108838	https://identifiers.org/geo/GSE108838	ideal practice
JB4577V	Microarray data generation	Human microRNA microarray v16.0	Agilent Technologies	Data pre-processing	JB4577V_designed	GSM2914127	Gene Expression Omnibus	GSE108838	https://identifiers.org/geo/GSE108838	ideal practice
JB4589V	Microarray data generation	Human microRNA microarray v16.0	Agilent Technologies	Data pre-processing	JB4589V_designed	GSM2914128	Gene Expression Omnibus	GSE108838	https://identifiers.org/geo/GSE108838	ideal practice
JB4618E	Microarray data generation	Human microRNA microarray v16.0	Agilent Technologies	Data pre-processing	JB4618E_designed	GSM2914129	Gene Expression Omnibus	GSE108838	https://identifiers.org/geo/GSE108838	ideal practice
JB4649V	Microarray data generation	Human microRNA microarray v16.0	Agilent Technologies	Data pre-processing	JB4649V_designed	GSM2914130	Gene Expression Omnibus	GSE108838	https://identifiers.org/geo/GSE108838	ideal practice
JB4650V	Microarray data generation	Human microRNA microarray v16.0	Agilent Technologies	Data pre-processing	JB4650V_designed	GSM2914131	Gene Expression Omnibus	GSE108838	https://identifiers.org/geo/GSE108838	ideal practice
JB4674V	Microarray data generation	Human microRNA microarray v16.0	Agilent Technologies	Data pre-processing	JB4674V_designed	GSM2914132	Gene Expression Omnibus	GSE108838	https://identifiers.org/geo/GSE108838	ideal practice
JB4676V	Microarray data generation	Human microRNA microarray v16.0	Agilent Technologies	Data pre-processing	JB4676V_designed	GSM2914133	Gene Expression Omnibus	GSE108838	https://identifiers.org/geo/GSE108838	ideal practice
JB4684V	Microarray data generation	Human microRNA microarray v16.0	Agilent Technologies	Data pre-processing	JB4684V_designed	GSM2914134	Gene Expression Omnibus	GSE108838	https://identifiers.org/geo/GSE108838	ideal practice
JB4696V	Microarray data generation	Human microRNA microarray v16.0	Agilent Technologies	Data pre-processing	JB4696V_designed	GSM2914135	Gene Expression Omnibus	GSE108838	https://identifiers.org/geo/GSE108838	ideal practice
JB4715V	Microarray data generation	Human microRNA microarray v16.0	Agilent Technologies	Data pre-processing	JB4715V_designed	GSM2914136	Gene Expression Omnibus	GSE108838	https://identifiers.org/geo/GSE108838	ideal practice
JB4743V	Microarray data generation	Human microRNA microarray v16.0	Agilent Technologies	Data pre-processing	JB4743V_designed	GSM2914137	Gene Expression Omnibus	GSE108838	https://identifiers.org/geo/GSE108838	ideal practice
JB4744V	Microarray data generation	Human microRNA microarray v16.0	Agilent Technologies	Data pre-processing	JB4744V_designed	GSM2914138	Gene Expression Omnibus	GSE108838	https://identifiers.org/geo/GSE108838	ideal practice
JB4752V	Microarray data generation	Human microRNA microarray v16.0	Agilent Technologies	Data pre-processing	JB4752V_designed	GSM2914139	Gene Expression Omnibus	GSE108838	https://identifiers.org/geo/GSE108838	ideal practice
JB4757V	Microarray data generation	Human microRNA microarray v16.0	Agilent Technologies	Data pre-processing	JB4757V_designed	GSM2914140	Gene Expression Omnibus	GSE108838	https://identifiers.org/geo/GSE108838	ideal practice
JB4833V	Microarray data generation	Human microRNA microarray v16.0	Agilent Technologies	Data pre-processing	JB4833V_designed	GSM2914141	Gene Expression Omnibus	GSE108838	https://identifiers.org/geo/GSE108838	ideal practice
JB4860V	Microarray data generation	Human microRNA microarray v16.0	Agilent Technologies	Data pre-processing	JB4860V_designed	GSM2914142	Gene Expression Omnibus	GSE108838	https://identifiers.org/geo/GSE108838	ideal practice
JB4870E	Microarray data generation	Human microRNA microarray v16.0	Agilent Technologies	Data pre-processing	JB4870E_designed	GSM2914143	Gene Expression Omnibus	GSE108838	https://identifiers.org/geo/GSE108838	ideal practice
JB4878V	Microarray data generation	Human microRNA microarray v16.0	Agilent Technologies	Data pre-processing	JB4878V_designed	GSM2914144	Gene Expression Omnibus	GSE108838	https://identifiers.org/geo/GSE108838	ideal practice
JB4889V	Microarray data generation	Human microRNA microarray v16.0	Agilent Technologies	Data pre-processing	JB4889V_designed	GSM2914145	Gene Expression Omnibus	GSE108838	https://identifiers.org/geo/GSE108838	ideal practice
JB4899V	Microarray data generation	Human microRNA microarray v16.0	Agilent Technologies	Data pre-processing	JB4899V_designed	GSM2914146	Gene Expression Omnibus	GSE108838	https://identifiers.org/geo/GSE108838	ideal practice
JB4900V	Microarray data generation	Human microRNA microarray v16.0	Agilent Technologies	Data pre-processing	JB4900V_designed	GSM2914147	Gene Expression Omnibus	GSE108838	https://identifiers.org/geo/GSE108838	ideal practice
JB4912V	Microarray data generation	Human microRNA microarray v16.0	Agilent Technologies	Data pre-processing	JB4912V_designed	GSM2914148	Gene Expression Omnibus	GSE108838	https://identifiers.org/geo/GSE108838	ideal practice
JB4916E	Microarray data generation	Human microRNA microarray v16.0	Agilent Technologies	Data pre-processing	JB4916E_designed	GSM2914149	Gene Expression Omnibus	GSE108838	https://identifiers.org/geo/GSE108838	ideal practice
JB4933E	Microarray data generation	Human microRNA microarray v16.0	Agilent Technologies	Data pre-processing	JB4933E_designed	GSM2914150	Gene Expression Omnibus	GSE108838	https://identifiers.org/geo/GSE108838	ideal practice
JB4952V	Microarray data generation	Human microRNA microarray v16.0	Agilent Technologies	Data pre-processing	JB4952V_designed	GSM2914151	Gene Expression Omnibus	GSE108838	https://identifiers.org/geo/GSE108838	ideal practice
JB4960V	Microarray data generation	Human microRNA microarray v16.0	Agilent Technologies	Data pre-processing	JB4960V_designed	GSM2914152	Gene Expression Omnibus	GSE108838	https://identifiers.org/geo/GSE108838	ideal practice
JB4962V	Microarray data generation	Human microRNA microarray v16.0	Agilent Technologies	Data pre-processing	JB4962V_designed	GSM2914153	Gene Expression Omnibus	GSE108838	https://identifiers.org/geo/GSE108838	ideal practice
JB4998V	Microarray data generation	Human microRNA microarray v16.0	Agilent Technologies	Data pre-processing	JB4998V_designed	GSM2914154	Gene Expression Omnibus	GSE108838	https://identifiers.org/geo/GSE108838	ideal practice
JB5000E	Microarray data generation	Human microRNA microarray v16.0	Agilent Technologies	Data pre-processing	JB5000E_designed	GSM2914155	Gene Expression Omnibus	GSE108838	https://identifiers.org/geo/GSE108838	ideal practice
JB5011V	Microarray data generation	Human microRNA microarray v16.0	Agilent Technologies	Data pre-processing	JB5011V_designed	GSM2914156	Gene Expression Omnibus	GSE108838	https://identifiers.org/geo/GSE108838	ideal practice
JB5014V	Microarray data generation	Human microRNA microarray v16.0	Agilent Technologies	Data pre-processing	JB5014V_designed	GSM2914157	Gene Expression Omnibus	GSE108838	https://identifiers.org/geo/GSE108838	ideal practice
JB5017E	Microarray data generation	Human microRNA microarray v16.0	Agilent Technologies	Data pre-processing	JB5017E_designed	GSM2914158	Gene Expression Omnibus	GSE108838	https://identifiers.org/geo/GSE108838	ideal practice
JB5019V	Microarray data generation	Human microRNA microarray v16.0	Agilent Technologies	Data pre-processing	JB5019V_designed	GSM2914159	Gene Expression Omnibus	GSE108838	https://identifiers.org/geo/GSE108838	ideal practice
JB5043E	Microarray data generation	Human microRNA microarray v16.0	Agilent Technologies	Data pre-processing	JB5043E_designed	GSM2914160	Gene Expression Omnibus	GSE108838	https://identifiers.org/geo/GSE108838	ideal practice
JB5049E	Microarray data generation	Human microRNA microarray v16.0	Agilent Technologies	Data pre-processing	JB5049E_designed	GSM2914161	Gene Expression Omnibus	GSE108838	https://identifiers.org/geo/GSE108838	ideal practice
JB5051V	Microarray data generation	Human microRNA microarray v16.0	Agilent Technologies	Data pre-processing	JB5051V_designed	GSM2914162	Gene Expression Omnibus	GSE108838	https://identifiers.org/geo/GSE108838	ideal practice
JB5068V	Microarray data generation	Human microRNA microarray v16.0	Agilent Technologies	Data pre-processing	JB5068V_designed	GSM2914163	Gene Expression Omnibus	GSE108838	https://identifiers.org/geo/GSE108838	ideal practice
JB5096E	Microarray data generation	Human microRNA microarray v16.0	Agilent Technologies	Data pre-processing	JB5096E_designed	GSM2914164	Gene Expression Omnibus	GSE108838	https://identifiers.org/geo/GSE108838	ideal practice
JB5141V	Microarray data generation	Human microRNA microarray v16.0	Agilent Technologies	Data pre-processing	JB5141V_designed	GSM2914165	Gene Expression Omnibus	GSE108838	https://identifiers.org/geo/GSE108838	ideal practice
JB5142E	Microarray data generation	Human microRNA microarray v16.0	Agilent Technologies	Data pre-processing	JB5142E_designed	GSM2914166	Gene Expression Omnibus	GSE108838	https://identifiers.org/geo/GSE108838	ideal practice
JB5143V	Microarray data generation	Human microRNA microarray v16.0	Agilent Technologies	Data pre-processing	JB5143V_designed	GSM2914167	Gene Expression Omnibus	GSE108838	https://identifiers.org/geo/GSE108838	ideal practice
JB5150V	Microarray data generation	Human microRNA microarray v16.0	Agilent Technologies	Data pre-processing	JB5150V_designed	GSM2914168	Gene Expression Omnibus	GSE108838	https://identifiers.org/geo/GSE108838	ideal practice
JB5153V	Microarray data generation	Human microRNA microarray v16.0	Agilent Technologies	Data pre-processing	JB5153V_designed	GSM2914169	Gene Expression Omnibus	GSE108838	https://identifiers.org/geo/GSE108838	ideal practice
JB5221E	Microarray data generation	Human microRNA microarray v16.0	Agilent Technologies	Data pre-processing	JB5221E_designed	GSM2914170	Gene Expression Omnibus	GSE108838	https://identifiers.org/geo/GSE108838	ideal practice
JB5223V	Microarray data generation	Human microRNA microarray v16.0	Agilent Technologies	Data pre-processing	JB5223V_designed	GSM2914171	Gene Expression Omnibus	GSE108838	https://identifiers.org/geo/GSE108838	ideal practice
JB5227E	Microarray data generation	Human microRNA microarray v16.0	Agilent Technologies	Data pre-processing	JB5227E_designed	GSM2914172	Gene Expression Omnibus	GSE108838	https://identifiers.org/geo/GSE108838	ideal practice
JB5234V	Microarray data generation	Human microRNA microarray v16.0	Agilent Technologies	Data pre-processing	JB5234V_designed	GSM2914173	Gene Expression Omnibus	GSE108838	https://identifiers.org/geo/GSE108838	ideal practice
JB5240E	Microarray data generation	Human microRNA microarray v16.0	Agilent Technologies	Data pre-processing	JB5240E_designed	GSM2914174	Gene Expression Omnibus	GSE108838	https://identifiers.org/geo/GSE108838	ideal practice
JB5242V	Microarray data generation	Human microRNA microarray v16.0	Agilent Technologies	Data pre-processing	JB5242V_designed	GSM2914175	Gene Expression Omnibus	GSE108838	https://identifiers.org/geo/GSE108838	ideal practice
JB5273E	Microarray data generation	Human microRNA microarray v16.0	Agilent Technologies	Data pre-processing	JB5273E_designed	GSM2914176	Gene Expression Omnibus	GSE108838	https://identifiers.org/geo/GSE108838	ideal practice
JB5294E	Microarray data generation	Human microRNA microarray v16.0	Agilent Technologies	Data pre-processing	JB5294E_designed	GSM2914177	Gene Expression Omnibus	GSE108838	https://identifiers.org/geo/GSE108838	ideal practice
JB5307E	Microarray data generation	Human microRNA microarray v16.0	Agilent Technologies	Data pre-processing	JB5307E_designed	GSM2914178	Gene Expression Omnibus	GSE108838	https://identifiers.org/geo/GSE108838	ideal practice
