# Supplementary material for: A pair of datasets for microRNA expression profiling to examine the use of careful study design for assigning arrays to samples
Source: Sci Data. 2018 May 15;5:180084. doi: 10.1038/sdata.2018.84 (PMC5952865; doi:10.1038/sdata.2018.84)
Supplement: Supplementary file 1 [file sdata201884-isa1.zip › a_assay_Typical_Practice.txt]

Sample Name	Protocol REF	Parameter Value[instrument]	Parameter Value[manufacturer]	Protocol REF	Assay Name	Raw Data File	Comment[Data Repository]	Comment[Data Record Accession]	Comment[Data Record URI]	Factor Value[study group]
GL3500V	Microarray data generation	Human microRNA microarray v16.0	Agilent Technologies	Data pre-processing	GL3500V_typical_practice	GSM2928970	Gene Expression Omnibus	GSE109058	https://identifiers.org/geo/GSE109058	typical practice
GL3520V	Microarray data generation	Human microRNA microarray v16.0	Agilent Technologies	Data pre-processing	GL3520V_typical_practice	GSM2928971	Gene Expression Omnibus	GSE109058	https://identifiers.org/geo/GSE109058	typical practice
GL3529E	Microarray data generation	Human microRNA microarray v16.0	Agilent Technologies	Data pre-processing	GL3529E_typical_practice	GSM2928972	Gene Expression Omnibus	GSE109058	https://identifiers.org/geo/GSE109058	typical practice
GL3537V	Microarray data generation	Human microRNA microarray v16.0	Agilent Technologies	Data pre-processing	GL3537V_typical_practice	GSM2928973	Gene Expression Omnibus	GSE109058	https://identifiers.org/geo/GSE109058	typical practice
GL3542E	Microarray data generation	Human microRNA microarray v16.0	Agilent Technologies	Data pre-processing	GL3542E_typical_practice	GSM2928974	Gene Expression Omnibus	GSE109058	https://identifiers.org/geo/GSE109058	typical practice
GL3576V	Microarray data generation	Human microRNA microarray v16.0	Agilent Technologies	Data pre-processing	GL3576V_typical_practice	GSM2928975	Gene Expression Omnibus	GSE109058	https://identifiers.org/geo/GSE109058	typical practice
GL3597V	Microarray data generation	Human microRNA microarray v16.0	Agilent Technologies	Data pre-processing	GL3597V_typical_practice	GSM2928976	Gene Expression Omnibus	GSE109058	https://identifiers.org/geo/GSE109058	typical practice
GL3599V	Microarray data generation	Human microRNA microarray v16.0	Agilent Technologies	Data pre-processing	GL3599V_typical_practice	GSM2928977	Gene Expression Omnibus	GSE109058	https://identifiers.org/geo/GSE109058	typical practice
GL3623V	Microarray data generation	Human microRNA microarray v16.0	Agilent Technologies	Data pre-processing	GL3623V_typical_practice	GSM2928978	Gene Expression Omnibus	GSE109058	https://identifiers.org/geo/GSE109058	typical practice
GL3632V	Microarray data generation	Human microRNA microarray v16.0	Agilent Technologies	Data pre-processing	GL3632V_typical_practice	GSM2928979	Gene Expression Omnibus	GSE109058	https://identifiers.org/geo/GSE109058	typical practice
GL3686E	Microarray data generation	Human microRNA microarray v16.0	Agilent Technologies	Data pre-processing	GL3686E_typical_practice	GSM2928980	Gene Expression Omnibus	GSE109058	https://identifiers.org/geo/GSE109058	typical practice
GL3694E	Microarray data generation	Human microRNA microarray v16.0	Agilent Technologies	Data pre-processing	GL3694E_typical_practice	GSM2928981	Gene Expression Omnibus	GSE109058	https://identifiers.org/geo/GSE109058	typical practice
GL3709E	Microarray data generation	Human microRNA microarray v16.0	Agilent Technologies	Data pre-processing	GL3709E_typical_practice	GSM2928982	Gene Expression Omnibus	GSE109058	https://identifiers.org/geo/GSE109058	typical practice
GL3736E	Microarray data generation	Human microRNA microarray v16.0	Agilent Technologies	Data pre-processing	GL3736E_typical_practice	GSM2928983	Gene Expression Omnibus	GSE109058	https://identifiers.org/geo/GSE109058	typical practice
GL3793V	Microarray data generation	Human microRNA microarray v16.0	Agilent Technologies	Data pre-processing	GL3793V_typical_practice	GSM2928984	Gene Expression Omnibus	GSE109058	https://identifiers.org/geo/GSE109058	typical practice
GL3816E	Microarray data generation	Human microRNA microarray v16.0	Agilent Technologies	Data pre-processing	GL3816E_typical_practice	GSM2928985	Gene Expression Omnibus	GSE109058	https://identifiers.org/geo/GSE109058	typical practice
GL3898E	Microarray data generation	Human microRNA microarray v16.0	Agilent Technologies	Data pre-processing	GL3898E_typical_practice	GSM2928986	Gene Expression Omnibus	GSE109058	https://identifiers.org/geo/GSE109058	typical practice
GL3907E	Microarray data generation	Human microRNA microarray v16.0	Agilent Technologies	Data pre-processing	GL3907E_typical_practice	GSM2928987	Gene Expression Omnibus	GSE109058	https://identifiers.org/geo/GSE109058	typical practice
GL3934E	Microarray data generation	Human microRNA microarray v16.0	Agilent Technologies	Data pre-processing	GL3934E_typical_practice	GSM2928988	Gene Expression Omnibus	GSE109058	https://identifiers.org/geo/GSE109058	typical practice
GL4064E	Microarray data generation	Human microRNA microarray v16.0	Agilent Technologies	Data pre-processing	GL4064E_typical_practice	GSM2928989	Gene Expression Omnibus	GSE109058	https://identifiers.org/geo/GSE109058	typical practice
GL4080E	Microarray data generation	Human microRNA microarray v16.0	Agilent Technologies	Data pre-processing	GL4080E_typical_practice	GSM2928990	Gene Expression Omnibus	GSE109058	https://identifiers.org/geo/GSE109058	typical practice
GL4200V	Microarray data generation	Human microRNA microarray v16.0	Agilent Technologies	Data pre-processing	GL4200V_typical_practice	GSM2928991	Gene Expression Omnibus	GSE109058	https://identifiers.org/geo/GSE109058	typical practice
GL4226V	Microarray data generation	Human microRNA microarray v16.0	Agilent Technologies	Data pre-processing	GL4226V_typical_practice	GSM2928992	Gene Expression Omnibus	GSE109058	https://identifiers.org/geo/GSE109058	typical practice
GL4254E	Microarray data generation	Human microRNA microarray v16.0	Agilent Technologies	Data pre-processing	GL4254E_typical_practice	GSM2928993	Gene Expression Omnibus	GSE109058	https://identifiers.org/geo/GSE109058	typical practice
GL4282E	Microarray data generation	Human microRNA microarray v16.0	Agilent Technologies	Data pre-processing	GL4282E_typical_practice	GSM2928994	Gene Expression Omnibus	GSE109058	https://identifiers.org/geo/GSE109058	typical practice
GL4300E	Microarray data generation	Human microRNA microarray v16.0	Agilent Technologies	Data pre-processing	GL4300E_typical_practice	GSM2928995	Gene Expression Omnibus	GSE109058	https://identifiers.org/geo/GSE109058	typical practice
GL4366E	Microarray data generation	Human microRNA microarray v16.0	Agilent Technologies	Data pre-processing	GL4366E_typical_practice	GSM2928996	Gene Expression Omnibus	GSE109058	https://identifiers.org/geo/GSE109058	typical practice
GL4371V	Microarray data generation	Human microRNA microarray v16.0	Agilent Technologies	Data pre-processing	GL4371V_typical_practice	GSM2928997	Gene Expression Omnibus	GSE109058	https://identifiers.org/geo/GSE109058	typical practice
GL4415E	Microarray data generation	Human microRNA microarray v16.0	Agilent Technologies	Data pre-processing	GL4415E_typical_practice	GSM2928998	Gene Expression Omnibus	GSE109058	https://identifiers.org/geo/GSE109058	typical practice
GL4431E	Microarray data generation	Human microRNA microarray v16.0	Agilent Technologies	Data pre-processing	GL4431E_typical_practice	GSM2928999	Gene Expression Omnibus	GSE109058	https://identifiers.org/geo/GSE109058	typical practice
GL4440E	Microarray data generation	Human microRNA microarray v16.0	Agilent Technologies	Data pre-processing	GL4440E_typical_practice	GSM2929000	Gene Expression Omnibus	GSE109058	https://identifiers.org/geo/GSE109058	typical practice
GL4472E	Microarray data generation	Human microRNA microarray v16.0	Agilent Technologies	Data pre-processing	GL4472E_typical_practice	GSM2929001	Gene Expression Omnibus	GSE109058	https://identifiers.org/geo/GSE109058	typical practice
GL4487V	Microarray data generation	Human microRNA microarray v16.0	Agilent Technologies	Data pre-processing	GL4487V_typical_practice	GSM2929002	Gene Expression Omnibus	GSE109058	https://identifiers.org/geo/GSE109058	typical practice
GL4490V	Microarray data generation	Human microRNA microarray v16.0	Agilent Technologies	Data pre-processing	GL4490V_typical_practice	GSM2929003	Gene Expression Omnibus	GSE109058	https://identifiers.org/geo/GSE109058	typical practice
GL4530E	Microarray data generation	Human microRNA microarray v16.0	Agilent Technologies	Data pre-processing	GL4530E_typical_practice	GSM2929004	Gene Expression Omnibus	GSE109058	https://identifiers.org/geo/GSE109058	typical practice
GL4590E	Microarray data generation	Human microRNA microarray v16.0	Agilent Technologies	Data pre-processing	GL4590E_typical_practice	GSM2929005	Gene Expression Omnibus	GSE109058	https://identifiers.org/geo/GSE109058	typical practice
GL4627E	Microarray data generation	Human microRNA microarray v16.0	Agilent Technologies	Data pre-processing	GL4627E_typical_practice	GSM2929006	Gene Expression Omnibus	GSE109058	https://identifiers.org/geo/GSE109058	typical practice
GL4660E	Microarray data generation	Human microRNA microarray v16.0	Agilent Technologies	Data pre-processing	GL4660E_typical_practice	GSM2929007	Gene Expression Omnibus	GSE109058	https://identifiers.org/geo/GSE109058	typical practice
GL4666E	Microarray data generation	Human microRNA microarray v16.0	Agilent Technologies	Data pre-processing	GL4666E_typical_practice	GSM2929008	Gene Expression Omnibus	GSE109058	https://identifiers.org/geo/GSE109058	typical practice
GL4668E	Microarray data generation	Human microRNA microarray v16.0	Agilent Technologies	Data pre-processing	GL4668E_typical_practice	GSM2929009	Gene Expression Omnibus	GSE109058	https://identifiers.org/geo/GSE109058	typical practice
GL5113V	Microarray data generation	Human microRNA microarray v16.0	Agilent Technologies	Data pre-processing	GL5113V_typical_practice	GSM2929010	Gene Expression Omnibus	GSE109058	https://identifiers.org/geo/GSE109058	typical practice
JB1245E	Microarray data generation	Human microRNA microarray v16.0	Agilent Technologies	Data pre-processing	JB1245E_typical_practice	GSM2928821	Gene Expression Omnibus	GSE109058	https://identifiers.org/geo/GSE109058	typical practice
JB1394E	Microarray data generation	Human microRNA microarray v16.0	Agilent Technologies	Data pre-processing	JB1394E_typical_practice	GSM2928822	Gene Expression Omnibus	GSE109058	https://identifiers.org/geo/GSE109058	typical practice
JB1437E	Microarray data generation	Human microRNA microarray v16.0	Agilent Technologies	Data pre-processing	JB1437E_typical_practice	GSM2928823	Gene Expression Omnibus	GSE109058	https://identifiers.org/geo/GSE109058	typical practice
JB1521E	Microarray data generation	Human microRNA microarray v16.0	Agilent Technologies	Data pre-processing	JB1521E_typical_practice	GSM2928824	Gene Expression Omnibus	GSE109058	https://identifiers.org/geo/GSE109058	typical practice
JB1533E	Microarray data generation	Human microRNA microarray v16.0	Agilent Technologies	Data pre-processing	JB1533E_typical_practice	GSM2928825	Gene Expression Omnibus	GSE109058	https://identifiers.org/geo/GSE109058	typical practice
JB1535V	Microarray data generation	Human microRNA microarray v16.0	Agilent Technologies	Data pre-processing	JB1535V_typical_practice	GSM2928826	Gene Expression Omnibus	GSE109058	https://identifiers.org/geo/GSE109058	typical practice
JB1596E	Microarray data generation	Human microRNA microarray v16.0	Agilent Technologies	Data pre-processing	JB1596E_typical_practice	GSM2928827	Gene Expression Omnibus	GSE109058	https://identifiers.org/geo/GSE109058	typical practice
JB1602E	Microarray data generation	Human microRNA microarray v16.0	Agilent Technologies	Data pre-processing	JB1602E_typical_practice	GSM2928828	Gene Expression Omnibus	GSE109058	https://identifiers.org/geo/GSE109058	typical practice
JB1603E	Microarray data generation	Human microRNA microarray v16.0	Agilent Technologies	Data pre-processing	JB1603E_typical_practice	GSM2928829	Gene Expression Omnibus	GSE109058	https://identifiers.org/geo/GSE109058	typical practice
JB1654V	Microarray data generation	Human microRNA microarray v16.0	Agilent Technologies	Data pre-processing	JB1654V_typical_practice	GSM2928830	Gene Expression Omnibus	GSE109058	https://identifiers.org/geo/GSE109058	typical practice
JB1677E	Microarray data generation	Human microRNA microarray v16.0	Agilent Technologies	Data pre-processing	JB1677E_typical_practice	GSM2928831	Gene Expression Omnibus	GSE109058	https://identifiers.org/geo/GSE109058	typical practice
JB1705E	Microarray data generation	Human microRNA microarray v16.0	Agilent Technologies	Data pre-processing	JB1705E_typical_practice	GSM2928832	Gene Expression Omnibus	GSE109058	https://identifiers.org/geo/GSE109058	typical practice
JB1722E	Microarray data generation	Human microRNA microarray v16.0	Agilent Technologies	Data pre-processing	JB1722E_typical_practice	GSM2928833	Gene Expression Omnibus	GSE109058	https://identifiers.org/geo/GSE109058	typical practice
JB1866E	Microarray data generation	Human microRNA microarray v16.0	Agilent Technologies	Data pre-processing	JB1866E_typical_practice	GSM2928834	Gene Expression Omnibus	GSE109058	https://identifiers.org/geo/GSE109058	typical practice
JB1883E	Microarray data generation	Human microRNA microarray v16.0	Agilent Technologies	Data pre-processing	JB1883E_typical_practice	GSM2928835	Gene Expression Omnibus	GSE109058	https://identifiers.org/geo/GSE109058	typical practice
JB1905E	Microarray data generation	Human microRNA microarray v16.0	Agilent Technologies	Data pre-processing	JB1905E_typical_practice	GSM2928836	Gene Expression Omnibus	GSE109058	https://identifiers.org/geo/GSE109058	typical practice
JB1914E	Microarray data generation	Human microRNA microarray v16.0	Agilent Technologies	Data pre-processing	JB1914E_typical_practice	GSM2928837	Gene Expression Omnibus	GSE109058	https://identifiers.org/geo/GSE109058	typical practice
JB1989V	Microarray data generation	Human microRNA microarray v16.0	Agilent Technologies	Data pre-processing	JB1989V_typical_practice	GSM2928838	Gene Expression Omnibus	GSE109058	https://identifiers.org/geo/GSE109058	typical practice
JB1995E	Microarray data generation	Human microRNA microarray v16.0	Agilent Technologies	Data pre-processing	JB1995E_typical_practice	GSM2928839	Gene Expression Omnibus	GSE109058	https://identifiers.org/geo/GSE109058	typical practice
JB1996E	Microarray data generation	Human microRNA microarray v16.0	Agilent Technologies	Data pre-processing	JB1996E_typical_practice	GSM2928840	Gene Expression Omnibus	GSE109058	https://identifiers.org/geo/GSE109058	typical practice
JB2024E	Microarray data generation	Human microRNA microarray v16.0	Agilent Technologies	Data pre-processing	JB2024E_typical_practice	GSM2928841	Gene Expression Omnibus	GSE109058	https://identifiers.org/geo/GSE109058	typical practice
JB2025V	Microarray data generation	Human microRNA microarray v16.0	Agilent Technologies	Data pre-processing	JB2025V_typical_practice	GSM2928842	Gene Expression Omnibus	GSE109058	https://identifiers.org/geo/GSE109058	typical practice
JB2070E	Microarray data generation	Human microRNA microarray v16.0	Agilent Technologies	Data pre-processing	JB2070E_typical_practice	GSM2928843	Gene Expression Omnibus	GSE109058	https://identifiers.org/geo/GSE109058	typical practice
JB2091E	Microarray data generation	Human microRNA microarray v16.0	Agilent Technologies	Data pre-processing	JB2091E_typical_practice	GSM2928844	Gene Expression Omnibus	GSE109058	https://identifiers.org/geo/GSE109058	typical practice
JB2109E	Microarray data generation	Human microRNA microarray v16.0	Agilent Technologies	Data pre-processing	JB2109E_typical_practice	GSM2928845	Gene Expression Omnibus	GSE109058	https://identifiers.org/geo/GSE109058	typical practice
JB2133V	Microarray data generation	Human microRNA microarray v16.0	Agilent Technologies	Data pre-processing	JB2133V_typical_practice	GSM2928846	Gene Expression Omnibus	GSE109058	https://identifiers.org/geo/GSE109058	typical practice
JB2260E	Microarray data generation	Human microRNA microarray v16.0	Agilent Technologies	Data pre-processing	JB2260E_typical_practice	GSM2928847	Gene Expression Omnibus	GSE109058	https://identifiers.org/geo/GSE109058	typical practice
JB2299V	Microarray data generation	Human microRNA microarray v16.0	Agilent Technologies	Data pre-processing	JB2299V_typical_practice	GSM2928848	Gene Expression Omnibus	GSE109058	https://identifiers.org/geo/GSE109058	typical practice
JB2341E	Microarray data generation	Human microRNA microarray v16.0	Agilent Technologies	Data pre-processing	JB2341E_typical_practice	GSM2928849	Gene Expression Omnibus	GSE109058	https://identifiers.org/geo/GSE109058	typical practice
JB2344E	Microarray data generation	Human microRNA microarray v16.0	Agilent Technologies	Data pre-processing	JB2344E_typical_practice	GSM2928850	Gene Expression Omnibus	GSE109058	https://identifiers.org/geo/GSE109058	typical practice
JB2361E	Microarray data generation	Human microRNA microarray v16.0	Agilent Technologies	Data pre-processing	JB2361E_typical_practice	GSM2928851	Gene Expression Omnibus	GSE109058	https://identifiers.org/geo/GSE109058	typical practice
JB2373E	Microarray data generation	Human microRNA microarray v16.0	Agilent Technologies	Data pre-processing	JB2373E_typical_practice	GSM2928852	Gene Expression Omnibus	GSE109058	https://identifiers.org/geo/GSE109058	typical practice
JB2445E	Microarray data generation	Human microRNA microarray v16.0	Agilent Technologies	Data pre-processing	JB2445E_typical_practice	GSM2928853	Gene Expression Omnibus	GSE109058	https://identifiers.org/geo/GSE109058	typical practice
JB2446E	Microarray data generation	Human microRNA microarray v16.0	Agilent Technologies	Data pre-processing	JB2446E_typical_practice	GSM2928854	Gene Expression Omnibus	GSE109058	https://identifiers.org/geo/GSE109058	typical practice
JB2466V	Microarray data generation	Human microRNA microarray v16.0	Agilent Technologies	Data pre-processing	JB2466V_typical_practice	GSM2928855	Gene Expression Omnibus	GSE109058	https://identifiers.org/geo/GSE109058	typical practice
JB2471E	Microarray data generation	Human microRNA microarray v16.0	Agilent Technologies	Data pre-processing	JB2471E_typical_practice	GSM2928856	Gene Expression Omnibus	GSE109058	https://identifiers.org/geo/GSE109058	typical practice
JB2557E	Microarray data generation	Human microRNA microarray v16.0	Agilent Technologies	Data pre-processing	JB2557E_typical_practice	GSM2928857	Gene Expression Omnibus	GSE109058	https://identifiers.org/geo/GSE109058	typical practice
JB2620E	Microarray data generation	Human microRNA microarray v16.0	Agilent Technologies	Data pre-processing	JB2620E_typical_practice	GSM2928858	Gene Expression Omnibus	GSE109058	https://identifiers.org/geo/GSE109058	typical practice
JB2630E	Microarray data generation	Human microRNA microarray v16.0	Agilent Technologies	Data pre-processing	JB2630E_typical_practice	GSM2928859	Gene Expression Omnibus	GSE109058	https://identifiers.org/geo/GSE109058	typical practice
JB2636E	Microarray data generation	Human microRNA microarray v16.0	Agilent Technologies	Data pre-processing	JB2636E_typical_practice	GSM2928860	Gene Expression Omnibus	GSE109058	https://identifiers.org/geo/GSE109058	typical practice
JB2651E	Microarray data generation	Human microRNA microarray v16.0	Agilent Technologies	Data pre-processing	JB2651E_typical_practice	GSM2928861	Gene Expression Omnibus	GSE109058	https://identifiers.org/geo/GSE109058	typical practice
JB2665E	Microarray data generation	Human microRNA microarray v16.0	Agilent Technologies	Data pre-processing	JB2665E_typical_practice	GSM2928862	Gene Expression Omnibus	GSE109058	https://identifiers.org/geo/GSE109058	typical practice
JB2669E	Microarray data generation	Human microRNA microarray v16.0	Agilent Technologies	Data pre-processing	JB2669E_typical_practice	GSM2928863	Gene Expression Omnibus	GSE109058	https://identifiers.org/geo/GSE109058	typical practice
JB2684E	Microarray data generation	Human microRNA microarray v16.0	Agilent Technologies	Data pre-processing	JB2684E_typical_practice	GSM2928864	Gene Expression Omnibus	GSE109058	https://identifiers.org/geo/GSE109058	typical practice
JB2737V	Microarray data generation	Human microRNA microarray v16.0	Agilent Technologies	Data pre-processing	JB2737V_typical_practice	GSM2928865	Gene Expression Omnibus	GSE109058	https://identifiers.org/geo/GSE109058	typical practice
JB2750E	Microarray data generation	Human microRNA microarray v16.0	Agilent Technologies	Data pre-processing	JB2750E_typical_practice	GSM2928866	Gene Expression Omnibus	GSE109058	https://identifiers.org/geo/GSE109058	typical practice
JB2851E	Microarray data generation	Human microRNA microarray v16.0	Agilent Technologies	Data pre-processing	JB2851E_typical_practice	GSM2928867	Gene Expression Omnibus	GSE109058	https://identifiers.org/geo/GSE109058	typical practice
JB2865E	Microarray data generation	Human microRNA microarray v16.0	Agilent Technologies	Data pre-processing	JB2865E_typical_practice	GSM2928868	Gene Expression Omnibus	GSE109058	https://identifiers.org/geo/GSE109058	typical practice
JB2906E	Microarray data generation	Human microRNA microarray v16.0	Agilent Technologies	Data pre-processing	JB2906E_typical_practice	GSM2928869	Gene Expression Omnibus	GSE109058	https://identifiers.org/geo/GSE109058	typical practice
JB2907E	Microarray data generation	Human microRNA microarray v16.0	Agilent Technologies	Data pre-processing	JB2907E_typical_practice	GSM2928870	Gene Expression Omnibus	GSE109058	https://identifiers.org/geo/GSE109058	typical practice
JB2962E	Microarray data generation	Human microRNA microarray v16.0	Agilent Technologies	Data pre-processing	JB2962E_typical_practice	GSM2928871	Gene Expression Omnibus	GSE109058	https://identifiers.org/geo/GSE109058	typical practice
JB3012E	Microarray data generation	Human microRNA microarray v16.0	Agilent Technologies	Data pre-processing	JB3012E_typical_practice	GSM2928872	Gene Expression Omnibus	GSE109058	https://identifiers.org/geo/GSE109058	typical practice
JB3020E	Microarray data generation	Human microRNA microarray v16.0	Agilent Technologies	Data pre-processing	JB3020E_typical_practice	GSM2928873	Gene Expression Omnibus	GSE109058	https://identifiers.org/geo/GSE109058	typical practice
JB3025V	Microarray data generation	Human microRNA microarray v16.0	Agilent Technologies	Data pre-processing	JB3025V_typical_practice	GSM2928874	Gene Expression Omnibus	GSE109058	https://identifiers.org/geo/GSE109058	typical practice
JB3058E	Microarray data generation	Human microRNA microarray v16.0	Agilent Technologies	Data pre-processing	JB3058E_typical_practice	GSM2928875	Gene Expression Omnibus	GSE109058	https://identifiers.org/geo/GSE109058	typical practice
JB3063V	Microarray data generation	Human microRNA microarray v16.0	Agilent Technologies	Data pre-processing	JB3063V_typical_practice	GSM2928876	Gene Expression Omnibus	GSE109058	https://identifiers.org/geo/GSE109058	typical practice
JB3067E	Microarray data generation	Human microRNA microarray v16.0	Agilent Technologies	Data pre-processing	JB3067E_typical_practice	GSM2928877	Gene Expression Omnibus	GSE109058	https://identifiers.org/geo/GSE109058	typical practice
JB3110E	Microarray data generation	Human microRNA microarray v16.0	Agilent Technologies	Data pre-processing	JB3110E_typical_practice	GSM2928878	Gene Expression Omnibus	GSE109058	https://identifiers.org/geo/GSE109058	typical practice
JB3137V	Microarray data generation	Human microRNA microarray v16.0	Agilent Technologies	Data pre-processing	JB3137V_typical_practice	GSM2928879	Gene Expression Omnibus	GSE109058	https://identifiers.org/geo/GSE109058	typical practice
JB3172V	Microarray data generation	Human microRNA microarray v16.0	Agilent Technologies	Data pre-processing	JB3172V_typical_practice	GSM2928880	Gene Expression Omnibus	GSE109058	https://identifiers.org/geo/GSE109058	typical practice
JB3189E	Microarray data generation	Human microRNA microarray v16.0	Agilent Technologies	Data pre-processing	JB3189E_typical_practice	GSM2928881	Gene Expression Omnibus	GSE109058	https://identifiers.org/geo/GSE109058	typical practice
JB3197E	Microarray data generation	Human microRNA microarray v16.0	Agilent Technologies	Data pre-processing	JB3197E_typical_practice	GSM2928882	Gene Expression Omnibus	GSE109058	https://identifiers.org/geo/GSE109058	typical practice
JB3309V	Microarray data generation	Human microRNA microarray v16.0	Agilent Technologies	Data pre-processing	JB3309V_typical_practice	GSM2928883	Gene Expression Omnibus	GSE109058	https://identifiers.org/geo/GSE109058	typical practice
JB3329E	Microarray data generation	Human microRNA microarray v16.0	Agilent Technologies	Data pre-processing	JB3329E_typical_practice	GSM2928884	Gene Expression Omnibus	GSE109058	https://identifiers.org/geo/GSE109058	typical practice
JB3390E	Microarray data generation	Human microRNA microarray v16.0	Agilent Technologies	Data pre-processing	JB3390E_typical_practice	GSM2928885	Gene Expression Omnibus	GSE109058	https://identifiers.org/geo/GSE109058	typical practice
JB3426E	Microarray data generation	Human microRNA microarray v16.0	Agilent Technologies	Data pre-processing	JB3426E_typical_practice	GSM2928886	Gene Expression Omnibus	GSE109058	https://identifiers.org/geo/GSE109058	typical practice
JB3434V	Microarray data generation	Human microRNA microarray v16.0	Agilent Technologies	Data pre-processing	JB3434V_typical_practice	GSM2928887	Gene Expression Omnibus	GSE109058	https://identifiers.org/geo/GSE109058	typical practice
JB3436E	Microarray data generation	Human microRNA microarray v16.0	Agilent Technologies	Data pre-processing	JB3436E_typical_practice	GSM2928888	Gene Expression Omnibus	GSE109058	https://identifiers.org/geo/GSE109058	typical practice
JB3437V	Microarray data generation	Human microRNA microarray v16.0	Agilent Technologies	Data pre-processing	JB3437V_typical_practice	GSM2928889	Gene Expression Omnibus	GSE109058	https://identifiers.org/geo/GSE109058	typical practice
JB3441V	Microarray data generation	Human microRNA microarray v16.0	Agilent Technologies	Data pre-processing	JB3441V_typical_practice	GSM2928890	Gene Expression Omnibus	GSE109058	https://identifiers.org/geo/GSE109058	typical practice
JB3457V	Microarray data generation	Human microRNA microarray v16.0	Agilent Technologies	Data pre-processing	JB3457V_typical_practice	GSM2928891	Gene Expression Omnibus	GSE109058	https://identifiers.org/geo/GSE109058	typical practice
JB3663V	Microarray data generation	Human microRNA microarray v16.0	Agilent Technologies	Data pre-processing	JB3663V_typical_practice	GSM2928892	Gene Expression Omnibus	GSE109058	https://identifiers.org/geo/GSE109058	typical practice
JB3669V	Microarray data generation	Human microRNA microarray v16.0	Agilent Technologies	Data pre-processing	JB3669V_typical_practice	GSM2928893	Gene Expression Omnibus	GSE109058	https://identifiers.org/geo/GSE109058	typical practice
JB3820V	Microarray data generation	Human microRNA microarray v16.0	Agilent Technologies	Data pre-processing	JB3820V_typical_practice	GSM2928894	Gene Expression Omnibus	GSE109058	https://identifiers.org/geo/GSE109058	typical practice
JB3838V	Microarray data generation	Human microRNA microarray v16.0	Agilent Technologies	Data pre-processing	JB3838V_typical_practice	GSM2928895	Gene Expression Omnibus	GSE109058	https://identifiers.org/geo/GSE109058	typical practice
JB3905V	Microarray data generation	Human microRNA microarray v16.0	Agilent Technologies	Data pre-processing	JB3905V_typical_practice	GSM2928896	Gene Expression Omnibus	GSE109058	https://identifiers.org/geo/GSE109058	typical practice
JB3979V	Microarray data generation	Human microRNA microarray v16.0	Agilent Technologies	Data pre-processing	JB3979V_typical_practice	GSM2928897	Gene Expression Omnibus	GSE109058	https://identifiers.org/geo/GSE109058	typical practice
JB4029V	Microarray data generation	Human microRNA microarray v16.0	Agilent Technologies	Data pre-processing	JB4029V_typical_practice	GSM2928898	Gene Expression Omnibus	GSE109058	https://identifiers.org/geo/GSE109058	typical practice
JB4060V	Microarray data generation	Human microRNA microarray v16.0	Agilent Technologies	Data pre-processing	JB4060V_typical_practice	GSM2928899	Gene Expression Omnibus	GSE109058	https://identifiers.org/geo/GSE109058	typical practice
JB4077V	Microarray data generation	Human microRNA microarray v16.0	Agilent Technologies	Data pre-processing	JB4077V_typical_practice	GSM2928900	Gene Expression Omnibus	GSE109058	https://identifiers.org/geo/GSE109058	typical practice
JB4079V	Microarray data generation	Human microRNA microarray v16.0	Agilent Technologies	Data pre-processing	JB4079V_typical_practice	GSM2928901	Gene Expression Omnibus	GSE109058	https://identifiers.org/geo/GSE109058	typical practice
JB4160V	Microarray data generation	Human microRNA microarray v16.0	Agilent Technologies	Data pre-processing	JB4160V_typical_practice	GSM2928902	Gene Expression Omnibus	GSE109058	https://identifiers.org/geo/GSE109058	typical practice
JB4189V	Microarray data generation	Human microRNA microarray v16.0	Agilent Technologies	Data pre-processing	JB4189V_typical_practice	GSM2928903	Gene Expression Omnibus	GSE109058	https://identifiers.org/geo/GSE109058	typical practice
JB4196V	Microarray data generation	Human microRNA microarray v16.0	Agilent Technologies	Data pre-processing	JB4196V_typical_practice	GSM2928904	Gene Expression Omnibus	GSE109058	https://identifiers.org/geo/GSE109058	typical practice
JB4234V	Microarray data generation	Human microRNA microarray v16.0	Agilent Technologies	Data pre-processing	JB4234V_typical_practice	GSM2928905	Gene Expression Omnibus	GSE109058	https://identifiers.org/geo/GSE109058	typical practice
JB4304V	Microarray data generation	Human microRNA microarray v16.0	Agilent Technologies	Data pre-processing	JB4304V_typical_practice	GSM2928906	Gene Expression Omnibus	GSE109058	https://identifiers.org/geo/GSE109058	typical practice
JB4314V	Microarray data generation	Human microRNA microarray v16.0	Agilent Technologies	Data pre-processing	JB4314V_typical_practice	GSM2928907	Gene Expression Omnibus	GSE109058	https://identifiers.org/geo/GSE109058	typical practice
JB4345V	Microarray data generation	Human microRNA microarray v16.0	Agilent Technologies	Data pre-processing	JB4345V_typical_practice	GSM2928908	Gene Expression Omnibus	GSE109058	https://identifiers.org/geo/GSE109058	typical practice
JB4387V	Microarray data generation	Human microRNA microarray v16.0	Agilent Technologies	Data pre-processing	JB4387V_typical_practice	GSM2928909	Gene Expression Omnibus	GSE109058	https://identifiers.org/geo/GSE109058	typical practice
JB4388V	Microarray data generation	Human microRNA microarray v16.0	Agilent Technologies	Data pre-processing	JB4388V_typical_practice	GSM2928910	Gene Expression Omnibus	GSE109058	https://identifiers.org/geo/GSE109058	typical practice
JB4419V	Microarray data generation	Human microRNA microarray v16.0	Agilent Technologies	Data pre-processing	JB4419V_typical_practice	GSM2928911	Gene Expression Omnibus	GSE109058	https://identifiers.org/geo/GSE109058	typical practice
JB4442V	Microarray data generation	Human microRNA microarray v16.0	Agilent Technologies	Data pre-processing	JB4442V_typical_practice	GSM2928912	Gene Expression Omnibus	GSE109058	https://identifiers.org/geo/GSE109058	typical practice
JB4448V	Microarray data generation	Human microRNA microarray v16.0	Agilent Technologies	Data pre-processing	JB4448V_typical_practice	GSM2928913	Gene Expression Omnibus	GSE109058	https://identifiers.org/geo/GSE109058	typical practice
JB4450V	Microarray data generation	Human microRNA microarray v16.0	Agilent Technologies	Data pre-processing	JB4450V_typical_practice	GSM2928914	Gene Expression Omnibus	GSE109058	https://identifiers.org/geo/GSE109058	typical practice
JB4453V	Microarray data generation	Human microRNA microarray v16.0	Agilent Technologies	Data pre-processing	JB4453V_typical_practice	GSM2928915	Gene Expression Omnibus	GSE109058	https://identifiers.org/geo/GSE109058	typical practice
JB4531V	Microarray data generation	Human microRNA microarray v16.0	Agilent Technologies	Data pre-processing	JB4531V_typical_practice	GSM2928916	Gene Expression Omnibus	GSE109058	https://identifiers.org/geo/GSE109058	typical practice
JB4534V	Microarray data generation	Human microRNA microarray v16.0	Agilent Technologies	Data pre-processing	JB4534V_typical_practice	GSM2928917	Gene Expression Omnibus	GSE109058	https://identifiers.org/geo/GSE109058	typical practice
JB4548V	Microarray data generation	Human microRNA microarray v16.0	Agilent Technologies	Data pre-processing	JB4548V_typical_practice	GSM2928918	Gene Expression Omnibus	GSE109058	https://identifiers.org/geo/GSE109058	typical practice
JB4561V	Microarray data generation	Human microRNA microarray v16.0	Agilent Technologies	Data pre-processing	JB4561V_typical_practice	GSM2928919	Gene Expression Omnibus	GSE109058	https://identifiers.org/geo/GSE109058	typical practice
JB4577V	Microarray data generation	Human microRNA microarray v16.0	Agilent Technologies	Data pre-processing	JB4577V_typical_practice	GSM2928920	Gene Expression Omnibus	GSE109058	https://identifiers.org/geo/GSE109058	typical practice
JB4589V	Microarray data generation	Human microRNA microarray v16.0	Agilent Technologies	Data pre-processing	JB4589V_typical_practice	GSM2928921	Gene Expression Omnibus	GSE109058	https://identifiers.org/geo/GSE109058	typical practice
JB4618E	Microarray data generation	Human microRNA microarray v16.0	Agilent Technologies	Data pre-processing	JB4618E_typical_practice	GSM2928922	Gene Expression Omnibus	GSE109058	https://identifiers.org/geo/GSE109058	typical practice
JB4649V	Microarray data generation	Human microRNA microarray v16.0	Agilent Technologies	Data pre-processing	JB4649V_typical_practice	GSM2928923	Gene Expression Omnibus	GSE109058	https://identifiers.org/geo/GSE109058	typical practice
JB4650V	Microarray data generation	Human microRNA microarray v16.0	Agilent Technologies	Data pre-processing	JB4650V_typical_practice	GSM2928924	Gene Expression Omnibus	GSE109058	https://identifiers.org/geo/GSE109058	typical practice
JB4674V	Microarray data generation	Human microRNA microarray v16.0	Agilent Technologies	Data pre-processing	JB4674V_typical_practice	GSM2928925	Gene Expression Omnibus	GSE109058	https://identifiers.org/geo/GSE109058	typical practice
JB4676V	Microarray data generation	Human microRNA microarray v16.0	Agilent Technologies	Data pre-processing	JB4676V_typical_practice	GSM2928926	Gene Expression Omnibus	GSE109058	https://identifiers.org/geo/GSE109058	typical practice
JB4684V	Microarray data generation	Human microRNA microarray v16.0	Agilent Technologies	Data pre-processing	JB4684V_typical_practice	GSM2928927	Gene Expression Omnibus	GSE109058	https://identifiers.org/geo/GSE109058	typical practice
JB4696V	Microarray data generation	Human microRNA microarray v16.0	Agilent Technologies	Data pre-processing	JB4696V_typical_practice	GSM2928928	Gene Expression Omnibus	GSE109058	https://identifiers.org/geo/GSE109058	typical practice
JB4715V	Microarray data generation	Human microRNA microarray v16.0	Agilent Technologies	Data pre-processing	JB4715V_typical_practice	GSM2928929	Gene Expression Omnibus	GSE109058	https://identifiers.org/geo/GSE109058	typical practice
JB4743V	Microarray data generation	Human microRNA microarray v16.0	Agilent Technologies	Data pre-processing	JB4743V_typical_practice	GSM2928930	Gene Expression Omnibus	GSE109058	https://identifiers.org/geo/GSE109058	typical practice
JB4744V	Microarray data generation	Human microRNA microarray v16.0	Agilent Technologies	Data pre-processing	JB4744V_typical_practice	GSM2928931	Gene Expression Omnibus	GSE109058	https://identifiers.org/geo/GSE109058	typical practice
JB4752V	Microarray data generation	Human microRNA microarray v16.0	Agilent Technologies	Data pre-processing	JB4752V_typical_practice	GSM2928932	Gene Expression Omnibus	GSE109058	https://identifiers.org/geo/GSE109058	typical practice
JB4757V	Microarray data generation	Human microRNA microarray v16.0	Agilent Technologies	Data pre-processing	JB4757V_typical_practice	GSM2928933	Gene Expression Omnibus	GSE109058	https://identifiers.org/geo/GSE109058	typical practice
JB4833V	Microarray data generation	Human microRNA microarray v16.0	Agilent Technologies	Data pre-processing	JB4833V_typical_practice	GSM2928934	Gene Expression Omnibus	GSE109058	https://identifiers.org/geo/GSE109058	typical practice
JB4860V	Microarray data generation	Human microRNA microarray v16.0	Agilent Technologies	Data pre-processing	JB4860V_typical_practice	GSM2928935	Gene Expression Omnibus	GSE109058	https://identifiers.org/geo/GSE109058	typical practice
JB4870E	Microarray data generation	Human microRNA microarray v16.0	Agilent Technologies	Data pre-processing	JB4870E_typical_practice	GSM2928936	Gene Expression Omnibus	GSE109058	https://identifiers.org/geo/GSE109058	typical practice
JB4878V	Microarray data generation	Human microRNA microarray v16.0	Agilent Technologies	Data pre-processing	JB4878V_typical_practice	GSM2928937	Gene Expression Omnibus	GSE109058	https://identifiers.org/geo/GSE109058	typical practice
JB4889V	Microarray data generation	Human microRNA microarray v16.0	Agilent Technologies	Data pre-processing	JB4889V_typical_practice	GSM2928938	Gene Expression Omnibus	GSE109058	https://identifiers.org/geo/GSE109058	typical practice
JB4899V	Microarray data generation	Human microRNA microarray v16.0	Agilent Technologies	Data pre-processing	JB4899V_typical_practice	GSM2928939	Gene Expression Omnibus	GSE109058	https://identifiers.org/geo/GSE109058	typical practice
JB4900V	Microarray data generation	Human microRNA microarray v16.0	Agilent Technologies	Data pre-processing	JB4900V_typical_practice	GSM2928940	Gene Expression Omnibus	GSE109058	https://identifiers.org/geo/GSE109058	typical practice
JB4912V	Microarray data generation	Human microRNA microarray v16.0	Agilent Technologies	Data pre-processing	JB4912V_typical_practice	GSM2928941	Gene Expression Omnibus	GSE109058	https://identifiers.org/geo/GSE109058	typical practice
JB4916E	Microarray data generation	Human microRNA microarray v16.0	Agilent Technologies	Data pre-processing	JB4916E_typical_practice	GSM2928942	Gene Expression Omnibus	GSE109058	https://identifiers.org/geo/GSE109058	typical practice
JB4933E	Microarray data generation	Human microRNA microarray v16.0	Agilent Technologies	Data pre-processing	JB4933E_typical_practice	GSM2929011	Gene Expression Omnibus	GSE109058	https://identifiers.org/geo/GSE109058	typical practice
JB4952V	Microarray data generation	Human microRNA microarray v16.0	Agilent Technologies	Data pre-processing	JB4952V_typical_practice	GSM2929012	Gene Expression Omnibus	GSE109058	https://identifiers.org/geo/GSE109058	typical practice
JB4960V	Microarray data generation	Human microRNA microarray v16.0	Agilent Technologies	Data pre-processing	JB4960V_typical_practice	GSM2928943	Gene Expression Omnibus	GSE109058	https://identifiers.org/geo/GSE109058	typical practice
JB4962V	Microarray data generation	Human microRNA microarray v16.0	Agilent Technologies	Data pre-processing	JB4962V_typical_practice	GSM2928944	Gene Expression Omnibus	GSE109058	https://identifiers.org/geo/GSE109058	typical practice
JB4998V	Microarray data generation	Human microRNA microarray v16.0	Agilent Technologies	Data pre-processing	JB4998V_typical_practice	GSM2928945	Gene Expression Omnibus	GSE109058	https://identifiers.org/geo/GSE109058	typical practice
JB5000E	Microarray data generation	Human microRNA microarray v16.0	Agilent Technologies	Data pre-processing	JB5000E_typical_practice	GSM2928946	Gene Expression Omnibus	GSE109058	https://identifiers.org/geo/GSE109058	typical practice
JB5011V	Microarray data generation	Human microRNA microarray v16.0	Agilent Technologies	Data pre-processing	JB5011V_typical_practice	GSM2928947	Gene Expression Omnibus	GSE109058	https://identifiers.org/geo/GSE109058	typical practice
JB5014V	Microarray data generation	Human microRNA microarray v16.0	Agilent Technologies	Data pre-processing	JB5014V_typical_practice	GSM2928948	Gene Expression Omnibus	GSE109058	https://identifiers.org/geo/GSE109058	typical practice
JB5017E	Microarray data generation	Human microRNA microarray v16.0	Agilent Technologies	Data pre-processing	JB5017E_typical_practice	GSM2928949	Gene Expression Omnibus	GSE109058	https://identifiers.org/geo/GSE109058	typical practice
JB5019V	Microarray data generation	Human microRNA microarray v16.0	Agilent Technologies	Data pre-processing	JB5019V_typical_practice	GSM2928950	Gene Expression Omnibus	GSE109058	https://identifiers.org/geo/GSE109058	typical practice
JB5043E	Microarray data generation	Human microRNA microarray v16.0	Agilent Technologies	Data pre-processing	JB5043E_typical_practice	GSM2928951	Gene Expression Omnibus	GSE109058	https://identifiers.org/geo/GSE109058	typical practice
JB5049E	Microarray data generation	Human microRNA microarray v16.0	Agilent Technologies	Data pre-processing	JB5049E_typical_practice	GSM2928952	Gene Expression Omnibus	GSE109058	https://identifiers.org/geo/GSE109058	typical practice
JB5051V	Microarray data generation	Human microRNA microarray v16.0	Agilent Technologies	Data pre-processing	JB5051V_typical_practice	GSM2928953	Gene Expression Omnibus	GSE109058	https://identifiers.org/geo/GSE109058	typical practice
JB5068V	Microarray data generation	Human microRNA microarray v16.0	Agilent Technologies	Data pre-processing	JB5068V_typical_practice	GSM2928954	Gene Expression Omnibus	GSE109058	https://identifiers.org/geo/GSE109058	typical practice
JB5096E	Microarray data generation	Human microRNA microarray v16.0	Agilent Technologies	Data pre-processing	JB5096E_typical_practice	GSM2928955	Gene Expression Omnibus	GSE109058	https://identifiers.org/geo/GSE109058	typical practice
JB5141V	Microarray data generation	Human microRNA microarray v16.0	Agilent Technologies	Data pre-processing	JB5141V_typical_practice	GSM2928956	Gene Expression Omnibus	GSE109058	https://identifiers.org/geo/GSE109058	typical practice
JB5142E	Microarray data generation	Human microRNA microarray v16.0	Agilent Technologies	Data pre-processing	JB5142E_typical_practice	GSM2928957	Gene Expression Omnibus	GSE109058	https://identifiers.org/geo/GSE109058	typical practice
JB5143V	Microarray data generation	Human microRNA microarray v16.0	Agilent Technologies	Data pre-processing	JB5143V_typical_practice	GSM2928958	Gene Expression Omnibus	GSE109058	https://identifiers.org/geo/GSE109058	typical practice
JB5150V	Microarray data generation	Human microRNA microarray v16.0	Agilent Technologies	Data pre-processing	JB5150V_typical_practice	GSM2928959	Gene Expression Omnibus	GSE109058	https://identifiers.org/geo/GSE109058	typical practice
JB5153V	Microarray data generation	Human microRNA microarray v16.0	Agilent Technologies	Data pre-processing	JB5153V_typical_practice	GSM2928960	Gene Expression Omnibus	GSE109058	https://identifiers.org/geo/GSE109058	typical practice
JB5221E	Microarray data generation	Human microRNA microarray v16.0	Agilent Technologies	Data pre-processing	JB5221E_typical_practice	GSM2928961	Gene Expression Omnibus	GSE109058	https://identifiers.org/geo/GSE109058	typical practice
JB5223V	Microarray data generation	Human microRNA microarray v16.0	Agilent Technologies	Data pre-processing	JB5223V_typical_practice	GSM2928962	Gene Expression Omnibus	GSE109058	https://identifiers.org/geo/GSE109058	typical practice
JB5227E	Microarray data generation	Human microRNA microarray v16.0	Agilent Technologies	Data pre-processing	JB5227E_typical_practice	GSM2928963	Gene Expression Omnibus	GSE109058	https://identifiers.org/geo/GSE109058	typical practice
JB5234V	Microarray data generation	Human microRNA microarray v16.0	Agilent Technologies	Data pre-processing	JB5234V_typical_practice	GSM2928964	Gene Expression Omnibus	GSE109058	https://identifiers.org/geo/GSE109058	typical practice
JB5240E	Microarray data generation	Human microRNA microarray v16.0	Agilent Technologies	Data pre-processing	JB5240E_typical_practice	GSM2928965	Gene Expression Omnibus	GSE109058	https://identifiers.org/geo/GSE109058	typical practice
JB5242V	Microarray data generation	Human microRNA microarray v16.0	Agilent Technologies	Data pre-processing	JB5242V_typical_practice	GSM2928966	Gene Expression Omnibus	GSE109058	https://identifiers.org/geo/GSE109058	typical practice
JB5273E	Microarray data generation	Human microRNA microarray v16.0	Agilent Technologies	Data pre-processing	JB5273E_typical_practice	GSM2928967	Gene Expression Omnibus	GSE109058	https://identifiers.org/geo/GSE109058	typical practice
JB5294E	Microarray data generation	Human microRNA microarray v16.0	Agilent Technologies	Data pre-processing	JB5294E_typical_practice	GSM2928968	Gene Expression Omnibus	GSE109058	https://identifiers.org/geo/GSE109058	typical practice
JB5307E	Microarray data generation	Human microRNA microarray v16.0	Agilent Technologies	Data pre-processing	JB5307E_typical_practice	GSM2928969	Gene Expression Omnibus	GSE109058	https://identifiers.org/geo/GSE109058	typical practice
