# Supplementary material for: A pair of datasets for microRNA expression profiling to examine the use of careful study design for assigning arrays to samples
Source: Sci Data. 2018 May 15;5:180084. doi: 10.1038/sdata.2018.84 (PMC5952865; doi:10.1038/sdata.2018.84)
Supplement: Supplementary File 3 [file sdata201884-s4.txt]

library(limma)
library(preprocessCore)

# median probe-set summarize and limma
"median.pbsetsum.limma.func" <- function(data, group.id,
                          group.id.level = c("E", "V"),
                          pbset.id = NULL){
  
  stopifnot(is.character(group.id))
  stopifnot(group.id %in% group.id.level)
  
  # if not already at probe-set level, perform median probe-set summarization
  if(length(unique(rownames(data))) != nrow(data)) {
    if(is.null(pbset.id)) pbset.id <- unique(rownames(data))
    temp.data <- NULL
    for (j in 1:length(pbset.id)){
      temp <- data[rownames(data) == pbset.id[j],]
      temp2 <- apply(temp, 2, median)
      temp.data <- rbind(temp.data, temp2)}
    colnames(temp.data) <- colnames(data)
    rownames(temp.data) <- pbset.id  
    data <- temp.data  
  } else{
    if(is.null(pbset.id)) pbset.id <- rownames(data)
  }
  
  limma.level <- factor(group.id,levels = group.id.level)
  design.mat <- model.matrix(~0 + limma.level)
  colnames(design.mat) <- group.id.level
  cont.mat <- limma::makeContrasts(contrasts = paste0(group.id.level[2], "-", group.id.level[1]),
                                   levels = design.mat)
  fit.temp <- limma::lmFit(data, design.mat)
  contr.temp <- limma::contrasts.fit(fit.temp, cont.mat)
  eb.temp <- limma::eBayes(contr.temp)
  final.temp.1 <- limma::topTable(eb.temp,number = nrow(data))
  final.temp <- final.temp.1[match(rownames(data), rownames(final.temp.1)),]
  
  g1.mean <- apply(data[, group.id == group.id.level[1]], 1, mean)
  g2.mean <- apply(data[, group.id == group.id.level[2]], 1, mean)
  g1.sd <- apply(data[, group.id == group.id.level[1]], 1, sd)
  g2.sd <- apply(data[, group.id == group.id.level[2]], 1, sd)
  
  format.t <- data.frame(final.temp, g1.mean, g2.mean, g1.sd, g2.sd)
  name.a <- ncol(final.temp) + 1
  names(format.t)[name.a:ncol(format.t)] <- c("g1.mean","g2.mean", "g1.sd", "g2.sd")
  
  return(list(ps.data = data, limma.r = format.t))
}

######################################################################
#                                                                    #
#   normalization processing and taking median and then limma test   #
#                                                                    #
######################################################################
# load the dataset you want to pre-process

# enter path to "noba.log2.data.b.Rdata"
path <- "path_to_noba.log2.data.b.Rdata/"
load(file = paste0(path, "/noba.log2.data.b.Rdata"), 
     envir = temp.env <- new.env())

probe.name.psl <- temp.env$probe.name.psl
probe.type.psl <- temp.env$probe.type.psl
gene.name.psl <- temp.env$gene.name.psl

# filter non-control probes
data.array <- temp.env$noba.log2.data.b.pl[rownames(temp.env$noba.log2.data.b.pl) %in% probe.name.psl[probe.type.psl == 0], ]

## 1. No normalization: median-avg then limma
temp.result <- median.pbsetsum.limma.func(data = data.array,
                            group.id = substr(colnames(data.array), 7, 7))

noba.log2.data.b.psl <- temp.result$ps.data
noba.log2.data.b.limma <- temp.result$limma.r
rm(temp.result)

## 2. Quantile normalization
data.norm <- normalize.quantiles(data.array, copy=T)
rownames(data.norm) <- rownames(data.array)
colnames(data.norm) <- colnames(data.array)
temp.result <- median.pbsetsum.limma.func(data = data.norm,
                                          group.id = substr(colnames(data.norm), 7, 7))

noba.log2.data.b.quantile.pl <- data.norm
noba.log2.data.b.quantile.psl <- temp.result$ps.data
noba.log2.data.b.quantile.limma <- temp.result$limma.r
rm(temp.result, data.norm)
